# Supplementary material for: (3aR*,7aS*)-1-(p-Tolyl­sulfon­yl)perhydro­indol-2-one
Source: Acta Crystallogr Sect E Struct Rep Online. 2010 Apr 17;66(Pt 5):o1109. doi: 10.1107/S1600536810013139 (PMC2979223; doi:10.1107/S1600536810013139)
Supplement: Supplementary file 2 [file e-66-o1109-Isup2.hkl]

# 
# h,k,l, Fc-squared, Fo-squared, sigma(Fo-squared) and status flag 
# 
data_I
_shelx_title ' 1 in Pna2(1)' 
_shelx_refln_list_code          4 
_shelx_F_calc_maximum      133.86 
_exptl_crystal_F_000       624.00 
_reflns_d_resolution_high  0.8110 
 
loop_ 
 _symmetry_equiv_pos_as_xyz 
 'x, y, z' 
 '-x, -y, z+1/2' 
 'x+1/2, -y+1/2, z' 
 '-x+1/2, y+1/2, z+1/2' 
 
_cell_length_a    15.6509 
_cell_length_b     5.9692 
_cell_length_c    15.7967 
_cell_angle_alpha  90.000 
_cell_angle_beta   90.000 
_cell_angle_gamma  90.000 
 
_shelx_F_squared_multiplier     1.000 
 
loop_ 
 _refln_index_h 
 _refln_index_k 
 _refln_index_l 
 _refln_F_squared_calc 
 _refln_F_squared_meas 
 _refln_F_squared_sigma 
 _refln_observed_status 
   2   0 -19        1.50        3.62      3.28 o 
   4   0 -19        4.21        6.42      3.67 o 
   0   1 -19       22.57       24.21      5.35 o 
   1   1 -19        9.29       15.03      3.74 o 
   2   1 -19       94.83      109.12      7.11 o 
   3   1 -19       39.99       44.95      4.72 o 
   0   0 -18      302.84      379.62     22.67 o 
   2   0 -18      146.67      166.94     10.86 o 
   4   0 -18      209.14      265.22     15.39 o 
   6   0 -18        4.17        7.18      6.62 o 
   1   1 -18      111.83      128.27      7.25 o 
   2   1 -18        9.80        9.51      2.65 o 
   3   1 -18       53.42       60.30      5.30 o 
   4   1 -18        8.36       10.84      2.48 o 
   5   1 -18        5.69        4.99      2.17 o 
   6   1 -18        1.58        4.87      2.04 o 
   0   2 -18        1.78        2.18      2.90 o 
   1   2 -18       38.19       37.09      4.31 o 
   2   2 -18       16.89       15.43      2.72 o 
   3   2 -18        1.70        7.61      2.22 o 
   4   2 -18       14.89       13.75      3.10 o 
   5   2 -18       17.37       16.42      2.91 o 
   2   0 -17       41.61       36.73      5.91 o 
   4   0 -17       93.15      112.17     11.70 o 
   6   0 -17        2.52        0.82      2.78 o 
   8   0 -17       83.43      101.35      9.70 o 
   0   1 -17       17.09        9.93      3.64 o 
   1   1 -17        0.26        0.74      1.89 o 
   2   1 -17      107.04      112.44      6.55 o 
   3   1 -17       47.59       44.16      4.49 o 
   4   1 -17      167.06      178.41      6.70 o 
   5   1 -17        1.96        0.25      1.69 o 
   6   1 -17       81.24       90.63      5.71 o 
   7   1 -17        5.53        8.16      2.21 o 
   8   1 -17       30.99       38.35      4.25 o 
   9   1 -17        7.10        9.87      3.27 o 
   1   2 -17       24.33       28.15      3.20 o 
   2   2 -17        2.92        6.23      2.04 o 
   3   2 -17       57.07       58.23      4.54 o 
   4   2 -17       32.16       31.63      3.43 o 
   5   2 -17       62.65       73.68      4.95 o 
   6   2 -17       25.23       28.58      3.77 o 
   7   2 -17       17.99       22.12      3.44 o 
   0   3 -17       27.73       28.76      5.36 o 
   1   3 -17        9.98       10.30      2.40 o 
   2   3 -17       52.62       54.69      5.69 o 
   3   3 -17        1.04        2.21      1.85 o 
   4   3 -17       55.90       51.20      4.49 o 
   5   3 -17       12.53       11.74      3.00 o 
   0   0 -16       63.60       60.10      9.62 o 
   2   0 -16       35.66       34.54      5.40 o 
   4   0 -16      235.43      220.47     11.52 o 
   6   0 -16        9.16        8.39      3.14 o 
   8   0 -16      156.81      156.75      8.25 o 
  10   0 -16       60.47       53.13      7.19 o 
   1   1 -16       25.53       26.62      3.34 o 
   2   1 -16       79.37       92.43      5.81 o 
   3   1 -16        7.61        4.24      2.66 o 
   4   1 -16        5.81        1.72      1.70 o 
   5   1 -16        8.67        8.77      3.16 o 
   6   1 -16       37.87       29.79      3.40 o 
   7   1 -16        5.51        3.46      1.85 o 
   8   1 -16        5.99        4.02      2.09 o 
   9   1 -16       30.55       26.43      3.55 o 
  10   1 -16       44.72       43.61      4.41 o 
   0   2 -16       80.12       69.47      5.99 o 
   1   2 -16        3.13        3.10      1.81 o 
   2   2 -16       59.43       61.89      4.47 o 
   3   2 -16      106.58      118.30      5.83 o 
   4   2 -16      146.13      154.14      6.30 o 
   5   2 -16       49.02       41.86      3.93 o 
   6   2 -16       25.21       24.53      3.81 o 
   7   2 -16       18.99       21.03      3.35 o 
   8   2 -16       77.75       90.06      6.16 o 
   9   2 -16       22.90       26.78      3.57 o 
   1   3 -16       52.36       47.04      4.00 o 
   2   3 -16       31.99       28.20      3.33 o 
   3   3 -16      116.94      121.19      6.04 o 
   4   3 -16       17.84       23.07      3.01 o 
   5   3 -16       53.10       52.42      4.87 o 
   6   3 -16        0.32        0.13      2.04 o 
   7   3 -16       70.34       77.55      7.25 o 
   0   4 -16       20.73       22.18      4.78 o 
   1   4 -16        0.72       -0.85      3.05 o 
   2   4 -16        5.64        3.43      1.99 o 
   3   4 -16        4.29        5.84      2.53 o 
   2   0 -15       67.35       66.89      6.81 o 
   4   0 -15       46.13       45.97      8.44 o 
   6   0 -15       25.53       16.59      3.19 o 
   8   0 -15        3.40        1.57      2.51 o 
  10   0 -15       61.02       52.35      6.70 o 
  12   0 -15       10.76       14.49      4.10 o 
   0   1 -15      110.70      117.42      8.66 o 
   1   1 -15        9.13        5.06      2.04 o 
   2   1 -15       65.13       56.39      4.74 o 
   3   1 -15       10.97        7.78      1.95 o 
   4   1 -15      295.53      306.46      8.22 o 
   5   1 -15       40.52       33.62      3.44 o 
   6   1 -15       67.34       61.14      4.29 o 
   7   1 -15       10.28       10.23      2.18 o 
   8   1 -15      116.30      113.91      6.39 o 
   9   1 -15        8.33       10.80      2.37 o 
  10   1 -15       33.05       42.50      4.46 o 
  11   1 -15        3.31        8.09      3.44 o 
  12   1 -15       89.05      114.38     11.28 o 
   1   2 -15       14.61       11.03      1.96 o 
   2   2 -15       25.22       31.40      3.19 o 
   3   2 -15       10.30       11.41      2.12 o 
   4   2 -15       73.58       71.18      5.48 o 
   5   2 -15      309.49      313.88      8.55 o 
   6   2 -15        5.24        2.52      1.70 o 
   7   2 -15       76.27       81.87      5.68 o 
   8   2 -15        4.73        1.45      2.03 o 
   9   2 -15        4.59        4.61      2.11 o 
  10   2 -15        8.87        2.02      2.66 o 
  11   2 -15       12.01       17.62      4.08 o 
   0   3 -15       21.56       25.94      3.90 o 
   1   3 -15        7.07        4.94      1.64 o 
   2   3 -15      112.77      107.42      5.55 o 
   3   3 -15       18.46       20.25      2.90 o 
   4   3 -15        0.45        1.79      1.65 o 
   5   3 -15       22.30       20.16      4.59 o 
   6   3 -15       13.98       12.50      3.28 o 
   7   3 -15       16.16       14.95      3.63 o 
   8   3 -15       35.09       40.42      6.25 o 
   9   3 -15       31.32       23.42      4.12 o 
   1   4 -15      159.86      163.62      7.49 o 
   2   4 -15       12.22       11.72      2.26 o 
   3   4 -15       95.16       92.00      6.42 o 
   4   4 -15        2.81        2.78      2.23 o 
   5   4 -15      122.99      129.79      7.26 o 
   6   4 -15        6.16        5.23      2.43 o 
   0   0 -14      757.67      718.08     27.44 o 
   2   0 -14      737.53      766.33     33.26 o 
   4   0 -14      181.83      180.09      7.83 o 
   6   0 -14      163.85      162.58      7.51 o 
   8   0 -14      227.55      248.18     15.65 o 
  10   0 -14       18.66       32.01      6.28 o 
  12   0 -14        7.53        5.96      3.40 o 
   1   1 -14       51.35       49.36      3.66 o 
   2   1 -14        8.88        9.44      1.92 o 
   3   1 -14      111.28      104.29      5.01 o 
   4   1 -14       10.13       10.17      2.19 o 
   5   1 -14       15.23       12.10      2.54 o 
   6   1 -14       94.46       92.78      4.85 o 
   7   1 -14        0.68        0.86      1.47 o 
   8   1 -14       32.16       29.21      3.52 o 
   9   1 -14       29.64       24.81      3.27 o 
  10   1 -14        7.23        5.95      1.81 o 
  11   1 -14       38.49       41.78      4.99 o 
  12   1 -14       18.57       21.43      4.21 o 
  13   1 -14        1.05        0.15      2.74 o 
   0   2 -14      198.53      202.19      8.27 o 
   1   2 -14       14.16       13.31      1.99 o 
   2   2 -14      114.51      119.74      5.44 o 
   3   2 -14      225.87      226.99      6.94 o 
   4   2 -14      135.01      145.71      5.63 o 
   5   2 -14      155.07      146.18      5.79 o 
   6   2 -14        6.85        9.74      2.09 o 
   7   2 -14        1.13        2.22      2.12 o 
   8   2 -14      257.67      288.75      9.21 o 
   9   2 -14       37.41       31.90      4.81 o 
  10   2 -14       17.41       21.80      4.06 o 
  11   2 -14        4.27       -0.59      3.88 o 
  12   2 -14       27.02       27.47      6.59 o 
   1   3 -14      181.56      187.08      5.76 o 
   2   3 -14       26.18       26.30      3.27 o 
   3   3 -14      309.13      315.84      8.44 o 
   4   3 -14       83.15       88.69      4.98 o 
   5   3 -14       28.93       28.46      5.39 o 
   6   3 -14       12.96       12.91      2.79 o 
   7   3 -14      125.02      141.18      7.03 o 
   8   3 -14       42.59       43.26      4.55 o 
   9   3 -14      131.27      146.70     14.86 o 
  10   3 -14       25.87       28.02      4.48 o 
   0   4 -14       84.36       81.49      7.80 o 
   1   4 -14       26.44       38.73      4.94 o 
   2   4 -14       14.34        8.29      2.07 o 
   3   4 -14       27.11       26.26      3.05 o 
   4   4 -14        8.25       12.94      2.71 o 
   5   4 -14        5.44        7.07      4.03 o 
   6   4 -14       29.08       33.13      3.93 o 
   7   4 -14        2.31        0.83      2.36 o 
   8   4 -14        0.79        0.14      2.47 o 
   1   5 -14       97.71      116.42      6.82 o 
   2   5 -14        3.94       -0.10      3.03 o 
   2   0 -13      125.08      107.83      8.06 o 
   4   0 -13      359.79      357.17     10.53 o 
   6   0 -13       86.74       80.97      5.68 o 
   8   0 -13       47.76       56.09      5.01 o 
  10   0 -13      148.39      129.43      8.88 o 
  12   0 -13       27.77       23.44      4.67 o 
  14   0 -13       20.92       23.43      7.65 o 
   0   1 -13      630.52      589.56     13.58 o 
   1   1 -13       84.92       72.95      4.84 o 
   2   1 -13      146.36      147.54      5.23 o 
   3   1 -13      218.32      213.99      7.07 o 
   4   1 -13      751.29      771.79     13.88 o 
   5   1 -13       92.29       84.44      6.08 o 
   6   1 -13       62.02       58.80      4.17 o 
   7   1 -13       74.65       74.21      4.24 o 
   8   1 -13      172.62      166.37      5.89 o 
   9   1 -13        1.67        1.13      2.94 o 
  10   1 -13       70.71       69.66      4.48 o 
  11   1 -13       11.42       14.14      6.06 o 
  12   1 -13       41.36       38.43      4.83 o 
  13   1 -13       18.73       16.41      3.49 o 
  14   1 -13       94.39      121.88     10.33 o 
   1   2 -13      230.46      227.32      5.95 o 
   2   2 -13        2.45        1.69      1.47 o 
   3   2 -13      217.49      206.36      6.37 o 
   4   2 -13       65.67       70.94      4.22 o 
   5   2 -13       47.94       49.38      3.67 o 
   6   2 -13       29.06       27.46      2.86 o 
   7   2 -13       28.70       28.37      3.44 o 
   8   2 -13       20.45       18.11      2.83 o 
   9   2 -13       50.93       47.75      4.34 o 
  10   2 -13       53.52       45.56      5.19 o 
  11   2 -13       42.20       36.65      5.55 o 
  12   2 -13        8.23       10.13      2.92 o 
  13   2 -13       62.47       88.89     13.14 o 
   0   3 -13      162.07      165.47      7.39 o 
   1   3 -13       23.48       18.62      2.33 o 
   2   3 -13       79.98       67.83      4.66 o 
   3   3 -13       81.17       77.40      6.08 o 
   4   3 -13      154.32      149.41      5.65 o 
   5   3 -13       94.06       87.03      7.22 o 
   6   3 -13        0.02       -1.07      1.65 o 
   7   3 -13       66.03       69.93      5.17 o 
   8   3 -13       57.52       55.77      4.78 o 
   9   3 -13       94.97      105.38      7.55 o 
  10   3 -13      100.47       96.73      7.41 o 
  11   3 -13        6.65       10.36      3.06 o 
  12   3 -13        0.69       -1.86      2.47 o 
   1   4 -13      232.67      246.59      7.46 o 
   2   4 -13        5.88        4.77      1.72 o 
   3   4 -13      136.58      143.60      6.12 o 
   4   4 -13       20.33       24.10      3.21 o 
   5   4 -13       78.73       72.95      7.30 o 
   6   4 -13       26.64       28.25      3.63 o 
   7   4 -13      132.19      155.42     11.18 o 
   8   4 -13        6.70        3.09      2.43 o 
   9   4 -13      173.00      194.35      9.87 o 
   0   5 -13       35.11       40.68      6.95 o 
   1   5 -13       12.69       14.89      2.76 o 
   2   5 -13       24.36       24.33      4.04 o 
   3   5 -13       23.78       19.05      3.14 o 
   4   5 -13       27.08       29.21      3.75 o 
   5   5 -13       25.40       22.52      4.06 o 
   0   0 -12       53.37       53.37      7.61 o 
   2   0 -12      646.35      624.54     16.51 o 
   4   0 -12      466.52      442.57     11.27 o 
   6   0 -12      460.91      429.28     18.76 o 
   8   0 -12     1234.93     1324.82     24.90 o 
  10   0 -12      281.87      268.84     13.41 o 
  12   0 -12      268.73      292.42     31.53 o 
  14   0 -12      165.17      201.96     15.87 o 
   1   1 -12       29.54       26.56      2.55 o 
   2   1 -12       84.49       79.91      4.35 o 
   3   1 -12       10.73        6.32      1.62 o 
   4   1 -12      126.16      125.35      4.68 o 
   5   1 -12      171.87      166.92      6.80 o 
   6   1 -12       87.43       87.72      4.21 o 
   7   1 -12      145.04      139.36      5.30 o 
   8   1 -12       93.98       95.80      4.45 o 
   9   1 -12       47.10       43.67      3.47 o 
  10   1 -12       27.94       22.86      2.93 o 
  11   1 -12       31.23       25.39      3.95 o 
  12   1 -12        2.70        4.67      2.48 o 
  13   1 -12       30.38       34.57      4.70 o 
  14   1 -12       17.10       13.31      5.86 o 
   0   2 -12      101.17      102.51      8.39 o 
   1   2 -12       66.55       62.00      3.37 o 
   2   2 -12      168.21      166.02      4.99 o 
   3   2 -12      163.17      155.51      5.30 o 
   4   2 -12       78.71       61.34      3.81 o 
   5   2 -12       40.42       37.35      3.16 o 
   6   2 -12      119.84      107.90      4.67 o 
   7   2 -12       99.85       92.11      5.27 o 
   8   2 -12      184.84      193.50      7.02 o 
   9   2 -12       12.61       13.45      2.52 o 
  10   2 -12      101.71       93.23      6.76 o 
  11   2 -12       43.92       43.12      4.85 o 
  12   2 -12       21.55       27.23      4.09 o 
  13   2 -12       16.35       20.28      4.79 o 
  14   2 -12        6.40       11.48      8.85 o 
   1   3 -12       92.31       95.88      4.08 o 
   2   3 -12        3.32        4.31      1.42 o 
   3   3 -12       48.75       33.41      3.13 o 
   4   3 -12       47.62       44.20      3.52 o 
   5   3 -12      355.28      360.17      8.53 o 
   6   3 -12       50.61       47.71      4.79 o 
   7   3 -12      249.31      247.40      8.24 o 
   8   3 -12       63.27       59.09      5.55 o 
   9   3 -12      297.11      292.43     11.62 o 
  10   3 -12       29.46       28.08      4.20 o 
  11   3 -12       99.64      101.19      8.91 o 
  12   3 -12       50.87       60.44      7.57 o 
  13   3 -12       29.95       26.61      5.40 o 
   0   4 -12       87.47       86.81      6.02 o 
   1   4 -12        3.63        1.77      2.04 o 
   2   4 -12       29.26       28.71      3.04 o 
   3   4 -12       21.42       21.71      2.67 o 
   4   4 -12        4.68        4.27      1.85 o 
   5   4 -12       22.70       25.89      3.25 o 
   6   4 -12       33.61       30.79      3.68 o 
   7   4 -12       45.10       47.55      5.52 o 
   8   4 -12       51.65       49.01      5.62 o 
   9   4 -12        6.70       12.56      4.37 o 
  10   4 -12       12.60       15.40      5.08 o 
  11   4 -12       75.35       80.18     13.00 o 
   1   5 -12      160.62      165.94     13.61 o 
   2   5 -12       11.45        8.52      3.02 o 
   3   5 -12      162.08      171.85      8.29 o 
   4   5 -12       10.24        9.28      2.44 o 
   5   5 -12       26.81       24.52      4.68 o 
   6   5 -12       26.05       28.27      4.41 o 
   7   5 -12       25.41       17.38      4.84 o 
   2   0 -11      930.09      972.61     16.56 o 
   4   0 -11       12.11        9.29      2.26 o 
   6   0 -11      235.03      225.61      8.76 o 
   8   0 -11        3.40        7.77      2.12 o 
  10   0 -11      264.40      265.96     11.12 o 
  12   0 -11       18.45       16.16      3.75 o 
  14   0 -11      103.25       87.88     12.02 o 
   0   1 -11      775.54      786.74     24.12 o 
   1   1 -11       86.08       77.94      3.40 o 
   2   1 -11      680.32      658.84     10.42 o 
   3   1 -11      263.45      257.34      6.33 o 
   4   1 -11     1049.90     1077.16     13.95 o 
   5   1 -11      270.73      260.63      8.74 o 
   6   1 -11      499.60      475.92      8.45 o 
   7   1 -11       22.01       16.73      1.96 o 
   8   1 -11      430.16      442.60      9.08 o 
   9   1 -11        0.54        0.14      1.31 o 
  10   1 -11      218.54      211.39      6.29 o 
  11   1 -11       50.04       48.63      4.17 o 
  12   1 -11      129.85      135.89      7.16 o 
  13   1 -11       43.43       45.24      4.95 o 
  14   1 -11      133.56      138.26      9.44 o 
  15   1 -11       12.84       11.94      6.03 o 
   1   2 -11      450.92      469.77      7.94 o 
   2   2 -11       33.68       28.85      2.41 o 
   3   2 -11     1025.74     1021.00     12.26 o 
   4   2 -11      105.99      105.31      4.55 o 
   5   2 -11      665.56      691.76     11.23 o 
   6   2 -11       33.20       29.29      2.75 o 
   7   2 -11      222.23      225.82      7.24 o 
   8   2 -11       10.46        7.78      1.97 o 
   9   2 -11      223.74      209.78      7.18 o 
  10   2 -11       37.44       37.86      6.95 o 
  11   2 -11       22.88       27.53      3.90 o 
  12   2 -11       30.35       35.89      4.58 o 
  13   2 -11       28.15       25.73      5.18 o 
  14   2 -11       14.10       14.19      8.04 o 
  15   2 -11       29.77       28.75      8.03 o 
   0   3 -11       20.57       12.23      2.63 o 
   1   3 -11       61.15       56.36      3.23 o 
   2   3 -11       20.80       18.97      2.04 o 
   3   3 -11      156.02      169.83      6.58 o 
   4   3 -11       72.74       73.78      4.09 o 
   5   3 -11       28.70       29.70      2.91 o 
   6   3 -11       96.83       99.85      5.54 o 
   7   3 -11       28.17       24.58      3.04 o 
   8   3 -11       56.38       56.93      5.47 o 
   9   3 -11       45.64       43.62      4.98 o 
  10   3 -11        5.77        5.35      2.54 o 
  11   3 -11       23.05       19.77      3.90 o 
  12   3 -11       11.05       17.85      4.10 o 
  13   3 -11       21.48       24.75      5.42 o 
   1   4 -11      269.85      291.04      8.07 o 
   2   4 -11       25.18       27.87      2.92 o 
   3   4 -11      254.70      255.25      8.27 o 
   4   4 -11       12.38       13.63      2.66 o 
   5   4 -11       50.48       40.98      7.28 o 
   6   4 -11       44.20       58.23      4.69 o 
   7   4 -11      116.87      117.21      7.69 o 
   8   4 -11        1.96        5.04      2.81 o 
   9   4 -11       70.78       76.41      8.34 o 
  10   4 -11       23.74       16.43      4.42 o 
  11   4 -11       65.37       79.01      8.90 o 
   0   5 -11      121.05      144.69     10.48 o 
   1   5 -11       26.48       25.73      3.41 o 
   2   5 -11       37.09       36.99      3.49 o 
   3   5 -11       22.60       24.35      3.58 o 
   4   5 -11       11.73       15.31      2.86 o 
   5   5 -11       78.70      102.15      7.46 o 
   6   5 -11        2.38        0.73      2.72 o 
   7   5 -11       12.43       15.54      5.18 o 
   8   5 -11        0.89        3.19      3.00 o 
   9   5 -11        8.57        8.84      3.93 o 
   1   6 -11      101.74      103.43     13.26 o 
   2   6 -11       22.26       19.92      7.04 o 
   0   0 -10     1674.57     1743.17     39.52 o 
   2   0 -10      562.81      499.74     11.72 o 
   4   0 -10     3369.53     3481.03     37.00 o 
   6   0 -10     1989.01     1914.56     24.78 o 
   8   0 -10      324.04      325.82     14.85 o 
  10   0 -10      382.88      400.68     25.69 o 
  12   0 -10      410.41      438.32     19.41 o 
  14   0 -10      211.01      219.52     15.53 o 
   1   1 -10       35.05       32.51      2.34 o 
   2   1 -10      118.24      102.70      3.98 o 
   3   1 -10       67.74       69.18      3.48 o 
   4   1 -10       84.33       77.63      3.67 o 
   5   1 -10      235.75      224.23      5.25 o 
   6   1 -10      322.13      296.38      6.08 o 
   7   1 -10      272.74      273.78      5.91 o 
   8   1 -10       30.43       26.11      2.28 o 
   9   1 -10       28.37       25.57      2.60 o 
  10   1 -10        1.30        2.15      1.54 o 
  11   1 -10      147.83      147.22      5.93 o 
  12   1 -10       45.87       53.24      4.99 o 
  13   1 -10       56.93       63.94      7.35 o 
  14   1 -10        3.23        3.64      2.91 o 
  15   1 -10        4.55       15.11      6.03 o 
  16   1 -10       81.27      105.53     13.81 o 
   0   2 -10       21.89       16.52      2.53 o 
   1   2 -10      149.01      144.35      4.15 o 
   2   2 -10      301.14      303.51      6.04 o 
   3   2 -10      503.56      496.86      7.88 o 
   4   2 -10      108.48      106.54      4.23 o 
   5   2 -10       55.06       49.06      3.17 o 
   6   2 -10      151.36      141.52      4.74 o 
   7   2 -10       32.64       38.17      3.99 o 
   8   2 -10       47.34       42.44      3.65 o 
   9   2 -10       55.71       55.67      4.09 o 
  10   2 -10       34.90       35.52      5.59 o 
  11   2 -10      258.43      273.04     12.89 o 
  12   2 -10        5.73        5.48      2.30 o 
  13   2 -10       23.98       21.95      9.82 o 
  14   2 -10       73.06       88.38      8.40 o 
  15   2 -10       35.99       49.91      9.75 o 
   1   3 -10      564.47      561.55      8.83 o 
   2   3 -10       85.66       87.23      3.91 o 
   3   3 -10      370.36      336.28      6.67 o 
   4   3 -10       41.51       37.53      3.04 o 
   5   3 -10      329.74      340.03      7.74 o 
   6   3 -10       16.82       11.03      2.16 o 
   7   3 -10       68.92       70.25      5.52 o 
   8   3 -10       25.37       20.14      3.50 o 
   9   3 -10       29.97       19.71      3.55 o 
  10   3 -10      104.45       99.91      8.16 o 
  11   3 -10      126.12      144.39     10.25 o 
  12   3 -10       13.07       14.70      7.15 o 
  13   3 -10      131.33      141.66     10.83 o 
  14   3 -10       10.81       10.47      4.29 o 
   0   4 -10      173.41      178.39      7.35 o 
   1   4 -10        9.79        8.01      1.82 o 
   2   4 -10       10.88        8.81      1.87 o 
   3   4 -10       52.13       51.05      6.07 o 
   4   4 -10        4.73        2.34      2.26 o 
   5   4 -10      138.68      125.86      6.04 o 
   6   4 -10       54.51       61.51      5.33 o 
   7   4 -10        1.05        0.68      2.30 o 
   8   4 -10       20.55       24.58      4.92 o 
   9   4 -10       71.38       66.66      7.68 o 
  10   4 -10       12.12       12.60      3.73 o 
  11   4 -10       14.63       14.26      4.18 o 
  12   4 -10        1.28       12.92      4.25 o 
   1   5 -10      186.79      196.83      7.47 o 
   2   5 -10       28.45       24.84      2.96 o 
   3   5 -10      161.80      178.24      7.18 o 
   4   5 -10       19.90       18.97      2.98 o 
   5   5 -10      124.15      127.69      9.79 o 
   6   5 -10       33.46       37.31      5.96 o 
   7   5 -10       35.90       31.12      5.57 o 
   8   5 -10        0.93        2.06      2.59 o 
   9   5 -10       59.66       72.49      8.38 o 
  10   5 -10       23.76       23.75      5.32 o 
   0   6 -10      100.26       99.69     12.19 o 
   1   6 -10       46.68       36.81      8.59 o 
   2   6 -10       65.95       93.49     12.59 o 
   3   6 -10        6.19        7.35      5.36 o 
   4   6 -10        3.88        5.26      3.20 o 
   5   6 -10        3.45        4.18      3.67 o 
   2   0  -9     1396.43     1431.79     19.10 o 
   4   0  -9      141.98      146.38      5.64 o 
   6   0  -9      173.61      168.30      6.98 o 
   8   0  -9      658.33      690.59     13.23 o 
  10   0  -9       33.20       29.84      4.36 o 
  12   0  -9        8.61        2.43      2.51 o 
  14   0  -9        6.92        8.55      4.75 o 
   0   1  -9      952.90      996.40     15.33 o 
   1   1  -9       76.15       70.93      2.88 o 
   2   1  -9     1113.76     1070.40     11.36 o 
   3   1  -9      172.93      190.36      4.97 o 
   4   1  -9      641.58      579.94      8.96 o 
   5   1  -9      157.47      166.09      4.33 o 
   6   1  -9     1250.85     1202.50     12.77 o 
   7   1  -9       28.70       30.45      2.31 o 
   8   1  -9     1155.72     1120.18     12.44 o 
   9   1  -9       14.08       16.89      2.11 o 
  10   1  -9      602.45      595.43     10.98 o 
  11   1  -9       10.31       11.25      2.63 o 
  12   1  -9      219.66      229.19      8.48 o 
  13   1  -9        0.48        2.66      2.11 o 
  14   1  -9      198.86      221.04     15.89 o 
  15   1  -9        8.07        8.22      4.85 o 
  16   1  -9        5.34        9.25      5.48 o 
   1   2  -9      164.19      159.41      4.15 o 
   2   2  -9        1.13        1.37      1.00 o 
   3   2  -9       13.32       13.53      1.62 o 
   4   2  -9       79.96       89.31      3.79 o 
   5   2  -9      385.32      361.13      7.29 o 
   6   2  -9       67.28       58.06      3.26 o 
   7   2  -9      480.38      449.98      9.72 o 
   8   2  -9       50.37       41.19      3.47 o 
   9   2  -9      960.89     1018.12     15.72 o 
  10   2  -9       19.77       16.26      3.02 o 
  11   2  -9      343.69      345.32     11.03 o 
  12   2  -9       14.41       15.21      4.00 o 
  13   2  -9       41.20       35.48      5.50 o 
  14   2  -9       31.05       43.07      6.28 o 
  15   2  -9        7.54       11.35      5.65 o 
  16   2  -9        4.99        3.26      4.75 o 
   0   3  -9      354.58      373.64      9.68 o 
   1   3  -9       77.22       74.02      3.32 o 
   2   3  -9      199.56      194.83      4.89 o 
   3   3  -9       59.39       54.15      4.15 o 
   4   3  -9       24.99       26.01      2.56 o 
   5   3  -9       49.75       46.68      3.20 o 
   6   3  -9      376.65      397.74      9.48 o 
   7   3  -9      231.82      220.23      7.16 o 
   8   3  -9      283.22      278.19     13.42 o 
   9   3  -9       39.87       34.03      4.35 o 
  10   3  -9      231.57      215.30     11.26 o 
  11   3  -9      117.48      123.28     13.68 o 
  12   3  -9       10.36        6.03      6.48 o 
  13   3  -9        3.63        7.68      4.57 o 
  14   3  -9        4.20        8.86      3.79 o 
  15   3  -9       36.27       50.07      7.02 o 
   1   4  -9      554.72      578.45      9.27 o 
   2   4  -9      108.04      116.10      4.83 o 
   3   4  -9      559.26      562.63     10.39 o 
   4   4  -9       46.25       50.34      3.76 o 
   5   4  -9      194.05      178.26      6.66 o 
   6   4  -9       21.69       17.65      3.19 o 
   7   4  -9      132.35      129.86     15.20 o 
   8   4  -9       68.37       62.16     11.96 o 
   9   4  -9      177.97      179.31     11.98 o 
  10   4  -9       15.00       20.88      4.64 o 
  11   4  -9       65.42       59.46      7.42 o 
  12   4  -9       13.90       16.11      4.27 o 
  13   4  -9       96.27      111.51     10.12 o 
   0   5  -9       25.30       27.17      8.73 o 
   1   5  -9       14.57       12.62      2.31 o 
   2   5  -9       32.71       37.15      3.40 o 
   3   5  -9        1.95        1.57      1.94 o 
   4   5  -9       11.48       15.22      3.14 o 
   5   5  -9        0.47        2.43      2.70 o 
   6   5  -9        5.53        9.03      3.26 o 
   7   5  -9       11.07       11.89      3.68 o 
   8   5  -9       33.75       46.74      6.82 o 
   9   5  -9        2.07        2.93      2.93 o 
  10   5  -9       23.94       27.87      5.50 o 
  11   5  -9       32.16       35.32      8.14 o 
   1   6  -9       50.85       37.84      8.85 o 
   2   6  -9       10.05        2.90      4.08 o 
   3   6  -9      133.02      134.04     14.77 o 
   4   6  -9        4.59        4.31      3.01 o 
   5   6  -9       50.77       50.18      8.77 o 
   6   6  -9        2.93       -0.54      3.79 o 
   0   0  -8     3989.81     4015.05     67.18 o 
   2   0  -8      973.65      866.26     13.27 o 
   4   0  -8     1335.49     1282.77     17.40 o 
   6   0  -8     2608.19     2666.74     29.11 o 
   8   0  -8     1227.94     1186.86     17.56 o 
  10   0  -8      984.93     1001.22     28.99 o 
  12   0  -8      469.90      490.72     21.14 o 
  14   0  -8      350.67      396.24     19.94 o 
   1   1  -8      638.49      657.10      8.04 o 
   2   1  -8      797.36      839.35      9.29 o 
   3   1  -8      778.95      823.22     10.67 o 
   4   1  -8      865.96      888.90     10.03 o 
   5   1  -8      209.95      175.08      4.19 o 
   6   1  -8       28.25       27.07      2.03 o 
   7   1  -8      105.17       95.14      3.22 o 
   8   1  -8        7.30        8.66      1.41 o 
   9   1  -8       36.93       33.36      2.68 o 
  10   1  -8      420.99      441.32      8.25 o 
  11   1  -8       38.38       29.99      3.05 o 
  12   1  -8        5.74        5.32      3.13 o 
  13   1  -8       53.93       40.13      4.26 o 
  14   1  -8       17.18       26.22      6.98 o 
  15   1  -8       21.22       26.56      6.66 o 
  16   1  -8       32.50       33.41      7.80 o 
  17   1  -8        2.95        5.61      4.67 o 
   0   2  -8      377.50      365.68      8.70 o 
   1   2  -8      141.27      141.91      3.77 o 
   2   2  -8      277.97      272.19      5.20 o 
   3   2  -8      485.73      456.05      6.86 o 
   4   2  -8      158.60      143.36      3.73 o 
   5   2  -8       50.51       52.00      4.63 o 
   6   2  -8      189.16      184.13      4.97 o 
   7   2  -8      110.36      117.15      4.83 o 
   8   2  -8       60.29       72.26      4.11 o 
   9   2  -8       45.87       43.33      3.48 o 
  10   2  -8      318.10      343.54     10.49 o 
  11   2  -8       21.00       11.85      6.80 o 
  12   2  -8       11.60        8.13      3.23 o 
  13   2  -8       48.31       44.82      6.05 o 
  14   2  -8       59.16       64.68      7.05 o 
  15   2  -8        3.02       -2.12      4.22 o 
  16   2  -8       14.59       10.38      6.32 o 
   1   3  -8      220.16      195.61      4.69 o 
   2   3  -8      229.30      249.43      5.33 o 
   3   3  -8      800.62      796.97     10.00 o 
   4   3  -8      109.16      110.58      4.17 o 
   5   3  -8      488.96      479.81      8.69 o 
   6   3  -8      494.76      513.44     10.57 o 
   7   3  -8      305.89      272.08     10.04 o 
   8   3  -8      167.44      143.59      6.96 o 
   9   3  -8      276.43      272.48     16.77 o 
  10   3  -8       40.61       43.55      9.18 o 
  11   3  -8      162.38      166.36     13.18 o 
  12   3  -8       29.78       40.69      6.00 o 
  13   3  -8      138.54      134.23      9.92 o 
  14   3  -8        5.99       10.55      3.67 o 
  15   3  -8       81.71       95.27     10.36 o 
   0   4  -8      400.65      392.66     10.42 o 
   1   4  -8       53.00       51.62      3.41 o 
   2   4  -8       67.40       68.42      3.83 o 
   3   4  -8       17.80       15.69      2.21 o 
   4   4  -8       11.22       11.06      1.91 o 
   5   4  -8        4.52        7.63      1.94 o 
   6   4  -8       69.84       70.85      5.21 o 
   7   4  -8      252.00      259.48     11.99 o 
   8   4  -8       25.95       25.17      5.08 o 
   9   4  -8       75.16       61.72     10.67 o 
  10   4  -8        3.75        7.28      3.23 o 
  11   4  -8       48.41       41.61      6.15 o 
  12   4  -8       14.54        8.16      3.60 o 
  13   4  -8       44.59       61.54      7.65 o 
  14   4  -8       27.80       32.45      6.06 o 
   1   5  -8      505.95      528.18     11.54 o 
   2   5  -8       35.32       41.06      3.78 o 
   3   5  -8      186.30      177.91      7.80 o 
   4   5  -8       25.64       32.44      4.11 o 
   5   5  -8      116.68       91.01      9.29 o 
   6   5  -8       31.01       43.25      6.33 o 
   7   5  -8      196.93      198.59     11.35 o 
   8   5  -8        3.09        5.25      7.73 o 
   9   5  -8      135.17      138.69     10.70 o 
  10   5  -8        5.82       13.80      6.18 o 
  11   5  -8      119.41      158.61     21.71 o 
   0   6  -8      100.55       98.91     12.19 o 
   1   6  -8       30.92       24.68     14.15 o 
   2   6  -8       65.35       56.71     10.07 o 
   3   6  -8       39.14       38.82      6.14 o 
   4   6  -8       22.14       26.51      5.16 o 
   5   6  -8        2.89       -2.43      4.49 o 
   6   6  -8       67.21       75.91      8.29 o 
   7   6  -8       24.89       24.40     11.15 o 
   2   0  -7     2240.79     2336.42     24.86 o 
   4   0  -7      679.78      710.23     11.54 o 
   6   0  -7     1098.69     1090.48     22.00 o 
   8   0  -7       70.14       73.56      4.11 o 
  10   0  -7       22.36       19.04      2.56 o 
  12   0  -7       11.96       14.04      4.35 o 
  14   0  -7        9.20       12.12      4.52 o 
   0   1  -7     4520.44     4548.80     41.47 o 
   1   1  -7      206.66      199.16      4.02 o 
   2   1  -7     3469.79     3554.89     24.17 o 
   3   1  -7      267.91      270.65      5.31 o 
   4   1  -7       82.26       69.63      2.61 o 
   5   1  -7      249.94      249.04      5.63 o 
   6   1  -7      726.47      630.19      7.92 o 
   7   1  -7      228.06      252.03      4.91 o 
   8   1  -7      407.00      415.84      6.52 o 
   9   1  -7       25.75       24.12      2.29 o 
  10   1  -7      674.30      684.06     11.89 o 
  11   1  -7      270.43      247.85     12.68 o 
  12   1  -7       72.81       65.50      4.80 o 
  13   1  -7       76.47       79.73      7.43 o 
  14   1  -7       74.30       87.50     11.03 o 
  15   1  -7       11.42       13.36      5.32 o 
  16   1  -7       95.06      104.67     12.29 o 
  17   1  -7       25.96       30.32      7.65 o 
   1   2  -7     1286.21     1343.43     12.49 o 
   2   2  -7       11.18        8.62      1.19 o 
   3   2  -7       25.76       26.61      2.15 o 
   4   2  -7       23.34       26.37      1.83 o 
   5   2  -7       93.17       95.04      3.44 o 
   6   2  -7      114.08       95.38      3.57 o 
   7   2  -7      246.52      243.78      8.43 o 
   8   2  -7      184.18      168.16      5.48 o 
   9   2  -7       92.50       84.99      5.36 o 
  10   2  -7      114.49      110.45      7.74 o 
  11   2  -7      128.36      112.08      7.99 o 
  12   2  -7       60.79       61.28      6.50 o 
  13   2  -7       25.69       29.54      5.56 o 
  14   2  -7        4.65        4.54      2.80 o 
  15   2  -7        2.36        1.58      3.91 o 
  16   2  -7        1.06        0.32      4.20 o 
  17   2  -7       27.10       33.24      8.13 o 
   0   3  -7       19.10       21.54      2.71 o 
   1   3  -7       26.39       20.92      1.81 o 
   2   3  -7       38.05       34.38      2.26 o 
   3   3  -7       90.46       92.97      4.75 o 
   4   3  -7       86.64       83.27      3.67 o 
   5   3  -7       37.09       48.97      3.31 o 
   6   3  -7      172.48      160.24      5.63 o 
   7   3  -7      182.66      173.92      5.97 o 
   8   3  -7      270.22      249.92     19.81 o 
   9   3  -7       16.02       21.94      4.83 o 
  10   3  -7       17.72       17.51      4.14 o 
  11   3  -7        8.01        6.01      5.04 o 
  12   3  -7       23.22       21.88      4.45 o 
  13   3  -7        4.56        7.44      6.73 o 
  14   3  -7       25.39       32.78      7.26 o 
  15   3  -7       40.25       36.51      5.93 o 
  16   3  -7        8.79        4.94      5.15 o 
   1   4  -7     1191.06     1244.60     14.01 o 
   2   4  -7      102.69       86.35      4.09 o 
   3   4  -7      811.74      843.01     12.32 o 
   4   4  -7        0.71        0.27      1.21 o 
   5   4  -7      594.67      590.67     13.35 o 
   6   4  -7       97.30       90.51      5.48 o 
   7   4  -7      432.38      448.34     28.81 o 
   8   4  -7       18.01       17.27      4.06 o 
   9   4  -7      374.42      392.62     15.20 o 
  10   4  -7       71.82       77.75      7.82 o 
  11   4  -7      207.59      222.51     15.78 o 
  12   4  -7       26.87       28.83      5.41 o 
  13   4  -7      110.15      120.34     10.00 o 
  14   4  -7        4.53        5.87      4.40 o 
   0   5  -7      134.94      133.54     11.94 o 
   1   5  -7        3.42       -1.16      2.32 o 
   2   5  -7      134.74      166.39      7.28 o 
   3   5  -7       22.15       24.36      4.43 o 
   4   5  -7        2.39        6.80      2.20 o 
   5   5  -7       17.09       12.88      3.53 o 
   6   5  -7       29.04       26.75      9.40 o 
   7   5  -7       27.10       22.99      4.52 o 
   8   5  -7        8.47        9.00      3.32 o 
   9   5  -7        0.55       -1.22      3.13 o 
  10   5  -7       45.18       50.20      7.09 o 
  11   5  -7      156.27      165.53     11.66 o 
  12   5  -7       16.21       19.95      4.57 o 
   1   6  -7       26.77       22.23      4.54 o 
   2   6  -7       15.21       13.07      5.02 o 
   3   6  -7       54.57       47.26     10.99 o 
   4   6  -7       35.59       35.74      5.82 o 
   5   6  -7       85.51       88.65     16.46 o 
   6   6  -7       10.02        9.73      3.60 o 
   7   6  -7       10.71        5.77      3.20 o 
   8   6  -7       12.12        6.60      7.18 o 
   0   0  -6      657.58      684.94     12.47 o 
   2   0  -6     3865.44     3695.98     33.98 o 
   4   0  -6      530.60      549.34     10.73 o 
   6   0  -6     2880.66     3008.29     30.06 o 
   8   0  -6      868.81      716.22     11.80 o 
  10   0  -6      728.27      686.41     14.80 o 
  12   0  -6       89.67       74.83      8.53 o 
  14   0  -6      352.61      402.13     18.83 o 
   1   1  -6     2556.23     2639.37     18.57 o 
   2   1  -6     1124.16     1117.02     10.93 o 
   3   1  -6       43.01       45.71      2.29 o 
   4   1  -6      342.85      355.83      5.34 o 
   5   1  -6      184.96      185.68      4.40 o 
   6   1  -6        8.02       11.24      1.29 o 
   7   1  -6      130.01      127.66      3.34 o 
   8   1  -6      112.30       99.08      3.00 o 
   9   1  -6       54.86       47.77      2.74 o 
  10   1  -6      122.30      107.51      4.22 o 
  11   1  -6       45.14       33.97      3.59 o 
  12   1  -6      243.45      240.70      7.86 o 
  13   1  -6       45.42       32.21      4.62 o 
  14   1  -6        3.77        1.34      3.51 o 
  15   1  -6        8.17        8.09      4.50 o 
  16   1  -6        9.26       15.45      5.25 o 
   0   2  -6      982.90     1048.70     17.59 o 
   1   2  -6      763.45      946.70     10.53 o 
   2   2  -6      931.31      978.52     10.07 o 
   3   2  -6      769.81      829.83      8.80 o 
   4   2  -6      125.35      131.13      3.43 o 
   5   2  -6      236.28      233.55      5.05 o 
   6   2  -6      220.27      221.87      4.94 o 
   7   2  -6       23.82       25.16      1.95 o 
   8   2  -6      499.99      511.24      9.44 o 
   9   2  -6       16.38        9.77      3.01 o 
  10   2  -6      179.28      171.62      8.66 o 
  11   2  -6      301.28      298.16     12.81 o 
  12   2  -6      147.46      156.13      9.32 o 
  13   2  -6      136.21      119.51     19.40 o 
  14   2  -6       42.93       39.77      5.43 o 
  15   2  -6       16.00       13.09      5.42 o 
  16   2  -6       24.84       29.38      7.82 o 
  17   2  -6        3.92        0.86      4.98 o 
   1   3  -6      656.80      641.88      8.34 o 
   2   3  -6      195.18      176.71      4.14 o 
   3   3  -6     1008.72      989.59     10.60 o 
   4   3  -6      319.96      370.22      5.98 o 
   5   3  -6      419.56      407.93      7.39 o 
   6   3  -6       89.21       74.47      3.98 o 
   7   3  -6      528.00      502.34     15.37 o 
   8   3  -6       40.47       35.75      4.91 o 
   9   3  -6      534.75      523.88     16.11 o 
  10   3  -6       54.18       42.09      5.47 o 
  11   3  -6      219.50      193.64     16.64 o 
  12   3  -6        2.31        5.65      2.76 o 
  13   3  -6      101.78       94.18      8.24 o 
  14   3  -6       10.03       13.41      3.64 o 
  15   3  -6      110.52      113.17     19.44 o 
  16   3  -6        1.13       -2.61      3.99 o 
   0   4  -6      127.86      130.73      5.61 o 
   1   4  -6        3.45        0.80      1.12 o 
   2   4  -6       40.73       43.10      2.63 o 
   3   4  -6       14.59       12.25      2.04 o 
   4   4  -6       84.83       92.17      4.51 o 
   5   4  -6      207.31      225.86      7.96 o 
   6   4  -6      257.15      246.04     12.32 o 
   7   4  -6       62.51       70.83     14.04 o 
   8   4  -6       18.98       14.62      3.77 o 
   9   4  -6       16.78       11.28      3.54 o 
  10   4  -6        0.91       -0.42      2.43 o 
  11   4  -6      105.83       99.83      8.74 o 
  12   4  -6        0.22       -1.91      6.32 o 
  13   4  -6       10.34        6.99      3.55 o 
  14   4  -6       26.93       21.02      4.79 o 
  15   4  -6       27.84       28.49      9.27 o 
   1   5  -6      887.92      955.90     23.15 o 
   2   5  -6       32.07       23.84      3.43 o 
   3   5  -6      308.00      311.82     12.40 o 
   4   5  -6       36.06       33.83      5.18 o 
   5   5  -6      253.55      245.17     11.53 o 
   6   5  -6       27.12       28.28      5.93 o 
   7   5  -6      414.68      410.77     15.79 o 
   8   5  -6        1.60        1.23      2.50 o 
   9   5  -6      205.68      202.75     11.44 o 
  10   5  -6        7.46       10.36      3.83 o 
  11   5  -6      116.96      132.77     16.83 o 
  12   5  -6        3.70        5.77      5.25 o 
   0   6  -6      107.72      104.41     11.98 o 
   1   6  -6       26.19       27.86      4.94 o 
   2   6  -6      142.20      154.85     13.59 o 
   3   6  -6       21.74       21.93      4.33 o 
   4   6  -6       84.48       90.17      8.23 o 
   5   6  -6        7.41        2.21      2.77 o 
   6   6  -6       80.40       81.42     15.79 o 
   7   6  -6       27.27       26.81      5.15 o 
   8   6  -6       71.56       67.78      7.91 o 
   9   6  -6        7.61        8.58      3.43 o 
   2   0  -5     6096.50     6105.47     50.92 o 
   4   0  -5      310.63      331.49      6.66 o 
   6   0  -5     2366.54     2513.26     25.42 o 
   8   0  -5      571.68      617.71     10.43 o 
  10   0  -5      216.57      225.83      8.13 o 
  12   0  -5      148.78      169.39     11.14 o 
  14   0  -5      372.92      392.10     17.84 o 
   0   1  -5    12696.62    13263.52    109.45 o 
   1   1  -5       16.65       14.29      1.25 o 
   2   1  -5      248.28      207.48      3.85 o 
   3   1  -5      919.87      937.13      9.62 o 
   4   1  -5      758.49      749.33      7.75 o 
   5   1  -5       71.67       71.70      2.30 o 
   6   1  -5     1686.66     1653.23     13.34 o 
   7   1  -5      660.33      703.67      7.75 o 
   8   1  -5      438.90      401.17      5.70 o 
   9   1  -5       51.44       50.39      2.93 o 
  10   1  -5      851.57      863.49     22.11 o 
  11   1  -5      146.58      162.75      6.11 o 
  12   1  -5      461.30      464.21     12.75 o 
  13   1  -5       37.21       39.55      4.87 o 
  14   1  -5      237.06      275.21     16.22 o 
  15   1  -5       52.87       63.21      9.69 o 
   1   2  -5      826.42      833.23      8.51 o 
   2   2  -5      201.41      209.67      4.27 o 
   3   2  -5      845.57      884.06      8.74 o 
   4   2  -5       10.56       11.62      1.14 o 
   5   2  -5       39.07       43.90      2.38 o 
   6   2  -5       50.85       56.87      2.59 o 
   7   2  -5      136.99      121.67      4.30 o 
   8   2  -5       24.64       22.17      2.57 o 
   9   2  -5       93.31       85.61      6.33 o 
  10   2  -5        1.13        4.45      3.01 o 
  11   2  -5      445.19      434.83     18.67 o 
  12   2  -5        4.91        5.34      4.75 o 
  13   2  -5       60.15       68.19      6.70 o 
  14   2  -5        2.91        5.77      3.00 o 
  15   2  -5       34.51       42.82      8.36 o 
  16   2  -5       19.68       25.64      7.48 o 
  17   2  -5       51.30       75.20     11.16 o 
   0   3  -5      387.47      396.87      8.71 o 
   1   3  -5      162.40      170.68      3.97 o 
   2   3  -5      184.55      190.41      4.15 o 
   3   3  -5       76.27       73.10      2.67 o 
   4   3  -5      155.01      179.58      3.87 o 
   5   3  -5        1.45        5.13      1.45 o 
   6   3  -5      444.14      460.42     11.78 o 
   7   3  -5      133.78      120.49      5.16 o 
   8   3  -5      153.43      150.83      8.27 o 
   9   3  -5       63.58       72.18      6.55 o 
  10   3  -5      186.94      186.16      9.55 o 
  11   3  -5       13.28        0.74      7.20 o 
  12   3  -5        1.86        1.68      2.19 o 
  13   3  -5       27.20       23.75      4.73 o 
  14   3  -5       13.27        9.30      3.73 o 
  15   3  -5       77.86       85.26      8.06 o 
  16   3  -5        6.01        4.81      4.67 o 
   1   4  -5     1286.15     1304.25     19.38 o 
   2   4  -5       26.04       27.10      2.29 o 
   3   4  -5     1106.85     1165.11     15.98 o 
   4   4  -5       28.80       19.87      2.43 o 
   5   4  -5     1427.89     1459.29     21.54 o 
   6   4  -5       88.25       78.08      6.81 o 
   7   4  -5      825.56      795.69     20.46 o 
   8   4  -5       29.32       19.17      4.23 o 
   9   4  -5      590.25      578.52     22.40 o 
  10   4  -5       13.14       16.13      8.15 o 
  11   4  -5      363.37      340.87     17.69 o 
  12   4  -5       19.00       17.48      4.43 o 
  13   4  -5      159.66      177.23     10.71 o 
  14   4  -5        8.14       10.69      5.41 o 
  15   4  -5      115.39      112.08     14.69 o 
   0   5  -5        9.27       13.78      3.38 o 
   1   5  -5      105.89      118.86      6.04 o 
   2   5  -5      167.89      160.23      6.90 o 
   3   5  -5        1.55        0.26      1.64 o 
   4   5  -5       45.93       36.61      5.28 o 
   5   5  -5        3.60        3.51      2.33 o 
   6   5  -5      131.54      109.81      8.59 o 
   7   5  -5       26.32       22.11      4.67 o 
   8   5  -5       43.99       42.03      6.03 o 
   9   5  -5       40.03       38.68      5.96 o 
  10   5  -5      115.18      113.47     13.79 o 
  11   5  -5       66.58       58.08     14.40 o 
  12   5  -5        8.89        9.39      6.11 o 
  13   5  -5       17.35       20.78      5.23 o 
   1   6  -5       38.69       52.84      6.20 o 
   2   6  -5       57.77       58.98      6.52 o 
   3   6  -5       80.58       77.54      7.36 o 
   4   6  -5        6.34        1.59      2.63 o 
   5   6  -5      114.12      117.61     11.08 o 
   6   6  -5       15.52       16.88      4.39 o 
   7   6  -5       63.67       65.79     13.93 o 
   8   6  -5        8.69        9.67      3.67 o 
   9   6  -5        0.80        6.21      3.00 o 
  10   6  -5        3.90       10.58      3.89 o 
   1   7  -5        4.31       11.14      4.77 o 
   2   7  -5       27.04       43.58      9.14 o 
   3   7  -5       16.08       15.47      5.86 o 
   0   0  -4    17917.51    17980.80    166.25 o 
   2   0  -4    10932.43    11159.75     86.55 o 
   4   0  -4     2698.80     2508.64     23.84 o 
   6   0  -4     5285.09     5731.84     62.65 o 
   8   0  -4      880.71      877.24     12.32 o 
  10   0  -4     1147.81     1185.22     19.77 o 
  12   0  -4      407.01      423.68     17.21 o 
  14   0  -4      423.48      487.06     19.71 o 
   1   1  -4     2440.66     2706.05     17.64 o 
   2   1  -4       26.74       23.43      1.29 o 
   3   1  -4      121.39      121.58      2.91 o 
   4   1  -4      201.35      185.57      3.58 o 
   5   1  -4      860.46      969.81      8.72 o 
   6   1  -4      202.84      197.58      3.52 o 
   7   1  -4      243.86      253.62      4.08 o 
   8   1  -4       77.20       74.43      2.65 o 
   9   1  -4       77.52       78.64      5.66 o 
  10   1  -4       10.39        8.70      2.14 o 
  11   1  -4      103.91      116.59      5.10 o 
  12   1  -4      423.67      426.57     15.65 o 
  13   1  -4       78.53       76.30      9.14 o 
  14   1  -4       53.15       67.47      9.02 o 
  15   1  -4       10.23        4.90      3.72 o 
  16   1  -4       23.98       25.72      6.68 o 
   0   2  -4      584.61      579.13      9.24 o 
   1   2  -4       52.82       59.46      2.06 o 
   2   2  -4      437.66      412.13      5.34 o 
   3   2  -4     1100.90     1138.55     12.17 o 
   4   2  -4      982.43      987.92      8.84 o 
   5   2  -4      191.36      212.46      4.27 o 
   6   2  -4      717.00      735.77      9.27 o 
   7   2  -4       92.77       93.39      4.06 o 
   8   2  -4      228.12      219.13      6.14 o 
   9   2  -4      172.91      186.53      8.38 o 
  10   2  -4       43.94       34.88      5.19 o 
  11   2  -4       82.38       74.87     10.04 o 
  12   2  -4      322.94      344.61     12.32 o 
  13   2  -4       94.59       94.60      7.17 o 
  14   2  -4       74.43       68.68      6.48 o 
  15   2  -4        6.71       20.55      5.86 o 
  16   2  -4       61.15       60.54      9.90 o 
  17   2  -4        3.75        9.43      5.50 o 
   1   3  -4      995.95      968.88     10.04 o 
   2   3  -4      220.39      213.30      4.26 o 
   3   3  -4     1318.56     1289.91     12.77 o 
   4   3  -4       43.79       42.84      2.53 o 
   5   3  -4     1348.22     1281.76     16.91 o 
   6   3  -4      236.00      234.17      7.33 o 
   7   3  -4      612.46      578.74     15.63 o 
   8   3  -4      256.33      248.75     19.84 o 
   9   3  -4      195.63      151.53     14.76 o 
  10   3  -4      143.26      147.44      8.49 o 
  11   3  -4      188.92      173.75      9.35 o 
  12   3  -4      140.20      130.86      9.83 o 
  13   3  -4      195.79      216.84     10.85 o 
  14   3  -4        0.85       -0.51      2.33 o 
  15   3  -4       88.43       98.57     12.92 o 
  16   3  -4       14.56       23.87      7.06 o 
  17   3  -4       49.40       64.40     11.03 o 
   0   4  -4      152.37      167.66     14.82 o 
   1   4  -4      105.09      105.84      4.17 o 
   2   4  -4      134.83      136.17      4.59 o 
   3   4  -4       21.68       24.31      3.03 o 
   4   4  -4       25.93       19.90      2.80 o 
   5   4  -4       40.46       38.29      5.12 o 
   6   4  -4      260.00      256.09     14.04 o 
   7   4  -4      527.11      540.31     16.64 o 
   8   4  -4       74.87       65.76      6.77 o 
   9   4  -4       23.20       21.44      4.73 o 
  10   4  -4       73.63       71.98      7.24 o 
  11   4  -4      122.23      117.99      9.09 o 
  12   4  -4       45.55       36.68      5.69 o 
  13   4  -4        2.78        1.48      2.65 o 
  14   4  -4       14.13       10.32      3.62 o 
  15   4  -4       47.49       57.59      7.62 o 
   1   5  -4      638.20      658.68     14.07 o 
   2   5  -4       31.72       25.82      5.59 o 
   3   5  -4      616.56      662.68     14.42 o 
   4   5  -4       10.09       10.52      3.21 o 
   5   5  -4      535.50      555.95     17.32 o 
   6   5  -4       15.44       22.22      4.50 o 
   7   5  -4      197.88      178.02     10.19 o 
   8   5  -4       34.55       25.31      5.12 o 
   9   5  -4      151.98      160.13     10.33 o 
  10   5  -4        5.20        2.63      2.77 o 
  11   5  -4      169.99      168.65     10.90 o 
  12   5  -4        7.63        8.63      4.66 o 
  13   5  -4      181.50      230.66     12.92 o 
   0   6  -4       24.89       15.32      5.15 o 
   1   6  -4       63.99       54.50     13.12 o 
   2   6  -4      136.75      131.70      8.69 o 
   3   6  -4       43.84       30.78      5.25 o 
   4   6  -4      166.13      199.29     10.77 o 
   5   6  -4       46.31       43.05      6.16 o 
   6   6  -4       38.40       30.83     13.13 o 
   7   6  -4       19.05        9.52      3.22 o 
   8   6  -4      108.18      126.31     10.31 o 
   9   6  -4        4.68        0.12      2.44 o 
  10   6  -4        7.16        8.49      5.79 o 
   1   7  -4        1.10       -3.70      3.99 o 
   2   7  -4        1.90       -4.46      3.55 o 
   3   7  -4       10.18       15.30      5.38 o 
   4   7  -4       16.22       10.43      3.57 o 
   2   0  -3     2360.84     2350.86     23.51 o 
   4   0  -3     2522.64     2611.73     23.76 o 
   6   0  -3      156.61      147.36      5.70 o 
   8   0  -3      324.02      350.06      8.70 o 
  10   0  -3        3.15        4.28      2.05 o 
  12   0  -3      561.46      629.82     20.91 o 
   0   1  -3    17598.61    18965.52    143.35 o 
   1   1  -3     5973.95     6467.04     36.65 o 
   2   1  -3     1812.27     1877.98     12.69 o 
   3   1  -3       40.25       42.21      1.72 o 
   4   1  -3     3739.79     3867.61     23.73 o 
   5   1  -3       52.94       53.00      1.72 o 
   6   1  -3     2832.18     2893.84     20.58 o 
   7   1  -3      504.87      516.76      6.06 o 
   8   1  -3       39.80       37.42      3.25 o 
   9   1  -3      143.40      145.41      4.00 o 
  10   1  -3      455.44      487.45     10.85 o 
  11   1  -3       38.61       37.06      3.20 o 
  12   1  -3      799.80      810.64     17.78 o 
  13   1  -3      497.15      520.60     20.76 o 
  14   1  -3      197.01      199.85     13.13 o 
  15   1  -3        7.37       13.38      4.92 o 
   1   2  -3      346.74      368.20      5.56 o 
   2   2  -3      126.76      127.69      4.06 o 
   3   2  -3     2126.43     2243.34     17.87 o 
   4   2  -3       71.06       74.90      2.21 o 
   5   2  -3      322.42      358.36      5.80 o 
   6   2  -3      632.43      714.47     18.89 o 
   7   2  -3      136.00      143.67      5.67 o 
   8   2  -3      171.24      165.22      7.66 o 
   9   2  -3      228.34      211.81      8.75 o 
  10   2  -3      106.54      101.36      6.20 o 
  11   2  -3       73.44       56.03      5.44 o 
  12   2  -3       54.34       57.83      5.72 o 
  13   2  -3      224.99      187.23      9.12 o 
  14   2  -3        6.59        7.92      3.10 o 
  15   2  -3       52.54       77.47     10.40 o 
  16   2  -3       11.84       16.26      5.59 o 
  17   2  -3       40.26       57.03      9.23 o 
   0   3  -3      824.04      995.55     17.25 o 
   1   3  -3      388.01      459.45      6.90 o 
   2   3  -3       83.40       84.17      2.87 o 
   3   3  -3       66.96       75.54      2.63 o 
   4   3  -3      489.49      483.65      6.59 o 
   5   3  -3      376.29      427.40      7.43 o 
   6   3  -3      219.99      228.84      6.63 o 
   7   3  -3       14.27        9.09      2.67 o 
   8   3  -3      261.54      247.42     19.38 o 
   9   3  -3       72.66       72.08      6.40 o 
  10   3  -3       36.96       46.00      5.61 o 
  11   3  -3       18.80       18.06      4.01 o 
  12   3  -3        3.78        0.23      3.76 o 
  13   3  -3       70.44       59.98      6.61 o 
  14   3  -3       27.21       19.37      4.32 o 
  15   3  -3       26.17       32.57      5.07 o 
  16   3  -3        7.01        3.47      4.24 o 
  17   3  -3       19.00       24.19      7.06 o 
   1   4  -3     1217.33     1220.85     15.44 o 
   2   4  -3      133.03      137.04      4.65 o 
   3   4  -3     1498.05     1499.66     22.24 o 
   4   4  -3       13.44       15.30      2.49 o 
   5   4  -3     1442.50     1493.23     27.80 o 
   6   4  -3      100.96       87.55      6.98 o 
   7   4  -3      750.00      730.37     19.25 o 
   8   4  -3       47.52       50.45      6.03 o 
   9   4  -3      197.15      168.63     15.60 o 
  10   4  -3       40.03       39.80      5.70 o 
  11   4  -3      312.13      293.62     13.20 o 
  12   4  -3       16.55       14.00      3.85 o 
  13   4  -3      258.78      276.69     13.19 o 
  14   4  -3        2.54        3.34      2.73 o 
  15   4  -3      111.37      121.22     10.01 o 
   0   5  -3      135.56      122.83      6.94 o 
   1   5  -3       27.25       22.43      2.61 o 
   2   5  -3       79.73       79.57      5.30 o 
   3   5  -3      128.88      115.28      8.09 o 
   4   5  -3      272.59      279.06     11.72 o 
   5   5  -3       31.74       26.08      4.76 o 
   6   5  -3       16.20       13.60      5.05 o 
   7   5  -3      211.04      225.39     11.32 o 
   8   5  -3      100.19       95.59      8.59 o 
   9   5  -3       48.38       46.82      6.46 o 
  10   5  -3       23.72       19.98      4.66 o 
  11   5  -3       32.93       31.80      5.73 o 
  12   5  -3       42.17       31.27      6.37 o 
  13   5  -3       27.02       24.20      5.30 o 
   1   6  -3       61.50       51.31      4.85 o 
   2   6  -3       12.65       11.45      3.22 o 
   3   6  -3        3.94        4.15      2.71 o 
   4   6  -3       31.00       25.65      4.79 o 
   5   6  -3      149.19      156.22     10.52 o 
   6   6  -3       30.57       27.26      6.12 o 
   7   6  -3      106.39      114.13      9.59 o 
   8   6  -3        1.67       -0.77      3.73 o 
   9   6  -3       22.06       16.18      7.18 o 
  10   6  -3        2.62       -1.67      2.80 o 
   0   7  -3       49.70       55.07      9.69 o 
   1   7  -3        0.26        5.17      4.71 o 
   2   7  -3       58.43       63.90     10.86 o 
   3   7  -3        3.83        7.69      4.69 o 
   4   7  -3      157.49      188.42     11.12 o 
   5   7  -3       22.69       26.29      5.15 o 
   0   0  -2    11748.97    11575.21    151.29 o 
   2   0  -2     9020.39     9507.57    182.42 o 
   4   0  -2     5310.55     5341.71     43.40 o 
   6   0  -2     4089.83     4122.60     79.97 o 
   8   0  -2     3235.45     3332.85     37.51 o 
  10   0  -2     1251.81     1250.09     19.33 o 
  12   0  -2     1671.86     1744.75     37.44 o 
   1   1  -2     2694.52     2719.92     16.65 o 
   2   1  -2     5024.67     5356.90     30.59 o 
   3   1  -2     1379.09     1423.72     11.42 o 
   4   1  -2      429.32      420.55      4.76 o 
   5   1  -2      349.65      377.87      5.82 o 
   6   1  -2      322.11      345.23      8.00 o 
   7   1  -2      247.37      238.08      6.23 o 
   8   1  -2      712.08      723.98      9.78 o 
   9   1  -2      130.18      134.68      3.51 o 
  10   1  -2       47.08       44.90      3.17 o 
  11   1  -2      341.65      351.18      8.12 o 
  12   1  -2      101.43      109.99      6.24 o 
  13   1  -2      202.30      190.74     12.15 o 
  14   1  -2      354.15      376.59     17.65 o 
  15   1  -2        6.45       11.14      3.87 o 
   0   2  -2      369.66      364.40      7.99 o 
   1   2  -2     1485.73     1661.39     12.46 o 
   2   2  -2       27.18       27.43      1.47 o 
   3   2  -2     2387.78     2637.76     19.77 o 
   4   2  -2      494.02      464.32      5.89 o 
   5   2  -2      209.83      196.09      3.83 o 
   6   2  -2     1767.33     1840.68     20.20 o 
   7   2  -2       63.56       61.94      2.86 o 
   8   2  -2      192.24      204.59      8.30 o 
   9   2  -2        7.26        7.74      2.50 o 
  10   2  -2       53.02       48.14      6.40 o 
  11   2  -2      401.46      386.03     12.91 o 
  12   2  -2      247.81      252.76     11.18 o 
  13   2  -2      285.65      293.67     22.98 o 
  14   2  -2       23.82       27.78      4.35 o 
  15   2  -2       38.60       33.52      7.23 o 
  16   2  -2       46.65       54.93      9.18 o 
  17   2  -2       14.96        9.22      4.79 o 
   1   3  -2     1429.06     1496.45     18.06 o 
   2   3  -2      258.74      242.66      5.41 o 
   3   3  -2      260.09      249.61      5.26 o 
   4   3  -2      171.86      175.34      4.15 o 
   5   3  -2      985.70     1033.30     11.26 o 
   6   3  -2      118.41      114.53      9.11 o 
   7   3  -2      526.22      495.43     14.07 o 
   8   3  -2       28.24       21.33      3.75 o 
   9   3  -2      643.12      600.00     16.36 o 
  10   3  -2      379.26      380.74     13.29 o 
  11   3  -2      636.13      619.70     17.50 o 
  12   3  -2       91.98       87.77      7.38 o 
  13   3  -2      187.23      189.78     13.51 o 
  14   3  -2       38.28       32.34      5.10 o 
  15   3  -2       67.53       74.33      7.40 o 
  16   3  -2        3.34        3.26      4.01 o 
  17   3  -2       63.46       58.77     10.68 o 
   0   4  -2       16.82       18.94      3.08 o 
   1   4  -2       81.03       82.40      4.12 o 
   2   4  -2       71.18       69.66      3.64 o 
   3   4  -2      133.37      135.95      4.51 o 
   4   4  -2       53.31       55.82      4.02 o 
   5   4  -2      327.19      321.22     11.85 o 
   6   4  -2       68.54       66.65      6.30 o 
   7   4  -2       78.91       76.80      6.82 o 
   8   4  -2      333.99      328.30     13.29 o 
   9   4  -2       80.55       77.55      9.60 o 
  10   4  -2       39.91       35.85      8.99 o 
  11   4  -2      176.58      179.65     10.21 o 
  12   4  -2        5.94        5.29      3.05 o 
  13   4  -2       44.88       37.97      6.07 o 
  14   4  -2       21.03       10.78      3.68 o 
  15   4  -2       26.18       25.94      5.11 o 
  16   4  -2        8.77       15.94      4.25 o 
   1   5  -2      167.66      154.45      5.53 o 
   2   5  -2      119.61      118.13      5.88 o 
   3   5  -2      574.29      587.00     13.34 o 
   4   5  -2        8.59       12.04      3.47 o 
   5   5  -2     1103.76     1158.23     25.81 o 
   6   5  -2        8.56        5.21      5.70 o 
   7   5  -2      397.53      405.53     15.09 o 
   8   5  -2        6.51       12.26      4.28 o 
   9   5  -2      195.19      211.90     11.49 o 
  10   5  -2        3.54        8.45      3.30 o 
  11   5  -2       96.99      100.84      9.23 o 
  12   5  -2       17.95       21.11      6.38 o 
  13   5  -2      116.67      135.53     19.28 o 
  14   5  -2        0.73       -2.40      3.07 o 
   0   6  -2       20.61       12.50      5.19 o 
   1   6  -2        4.12        0.90      1.81 o 
   2   6  -2        9.04       11.01      3.34 o 
   3   6  -2       60.70       58.04      6.56 o 
   4   6  -2      147.34      139.89     13.89 o 
   5   6  -2        3.03        3.81      3.06 o 
   6   6  -2       53.37       51.12      7.46 o 
   7   6  -2       10.82        5.18      4.10 o 
   8   6  -2       74.53       84.30      8.61 o 
   9   6  -2        3.98        4.80      3.61 o 
  10   6  -2        7.73       12.36      4.21 o 
  11   6  -2        5.53        7.87      3.87 o 
   1   7  -2        6.92        6.93      4.83 o 
   2   7  -2        1.31       11.91      5.29 o 
   3   7  -2        8.04        3.43      4.27 o 
   4   7  -2       30.04       37.26      6.26 o 
   5   7  -2        2.88        6.48      3.20 o 
   2   0  -1     1782.56     1687.42     17.94 o 
   4   0  -1     1092.63     1093.48     13.84 o 
   6   0  -1     1766.58     1861.50     22.19 o 
   8   0  -1      457.19      458.01     21.20 o 
  10   0  -1      673.09      727.11     13.26 o 
  12   0  -1     1478.97     1610.64     34.99 o 
   0   1  -1     5101.54     5794.86     55.89 o 
   1   1  -1     2043.23     2205.06     13.71 o 
   2   1  -1     6629.91     6909.22     45.96 o 
   3   1  -1     1043.44     1108.17     10.81 o 
   4   1  -1     4284.48     4326.73     30.87 o 
   5   1  -1      334.62      328.21      5.35 o 
   6   1  -1     1341.13     1412.59     12.61 o 
   7   1  -1     1594.38     1898.23     15.98 o 
   8   1  -1     3007.91     3115.32     26.95 o 
   9   1  -1      123.22      114.12      4.06 o 
  10   1  -1      650.17      624.94     10.52 o 
  11   1  -1      126.39      133.69      6.54 o 
  12   1  -1      603.75      632.26     14.80 o 
  13   1  -1      173.14      160.92     11.05 o 
  14   1  -1      109.19      133.50     10.28 o 
  15   1  -1       88.61       92.29      9.77 o 
   1   2  -1     1407.69     1489.11     13.74 o 
   2   2  -1      862.49      922.01     10.86 o 
   3   2  -1      898.43      895.82      9.31 o 
   4   2  -1      173.51      202.89      5.55 o 
   5   2  -1      385.06      337.34      7.49 o 
   6   2  -1      641.45      650.73     30.66 o 
   7   2  -1       73.21       65.55      5.55 o 
   8   2  -1      101.63       95.01      5.69 o 
   9   2  -1      787.43      857.57     18.15 o 
  10   2  -1       28.27       22.01      3.58 o 
  11   2  -1      213.59      205.98      8.89 o 
  12   2  -1       77.79       87.82      9.67 o 
  13   2  -1      167.54      160.84      8.43 o 
  14   2  -1       38.02       39.17      7.73 o 
  15   2  -1       94.61       91.74     10.88 o 
  16   2  -1        1.92        0.36      3.36 o 
  17   2  -1       52.32       49.80      9.01 o 
   0   3  -1      225.32      214.73     10.26 o 
   1   3  -1      634.22      710.31      9.76 o 
   2   3  -1     1341.19     1555.94     17.71 o 
   3   3  -1       58.23       58.46      2.68 o 
   4   3  -1      764.89      804.90      9.99 o 
   5   3  -1       34.93       44.87      3.29 o 
   6   3  -1      106.33      104.23      6.19 o 
   7   3  -1       88.72       75.28      6.20 o 
   8   3  -1      156.47      154.41      7.96 o 
   9   3  -1       24.92       18.35      5.86 o 
  10   3  -1       18.43        9.04      3.16 o 
  11   3  -1      312.55      319.59     12.35 o 
  12   3  -1       65.20       66.06      6.54 o 
  13   3  -1      125.66      126.31      8.72 o 
  14   3  -1       39.74       38.52      5.51 o 
  15   3  -1        3.22        1.07      2.62 o 
  16   3  -1        2.31        5.67      3.93 o 
  17   3  -1       21.01       26.58      7.08 o 
   1   4  -1      407.98      411.05      8.09 o 
   2   4  -1      272.45      266.24      6.39 o 
   3   4  -1      697.09      719.85     10.86 o 
   4   4  -1       46.10       41.22      4.68 o 
   5   4  -1      951.75      915.59     20.72 o 
   6   4  -1      122.28      124.92      7.76 o 
   7   4  -1      948.54      954.59     22.17 o 
   8   4  -1      245.32      227.92     10.56 o 
   9   4  -1      499.59      469.99     15.97 o 
  10   4  -1      172.75      164.23     14.06 o 
  11   4  -1      304.23      264.92     12.63 o 
  12   4  -1       46.72       35.56      5.48 o 
  13   4  -1      176.67      161.51     10.15 o 
  14   4  -1        3.54        6.23      3.91 o 
  15   4  -1       73.06       83.80     11.01 o 
  16   4  -1        3.99        3.61      6.33 o 
   0   5  -1      273.37      288.19     10.63 o 
   1   5  -1       72.60       65.54      5.61 o 
   2   5  -1       54.44       54.63      4.37 o 
   3   5  -1        4.11        5.44      1.96 o 
   4   5  -1      244.53      250.79     11.03 o 
   5   5  -1       78.75       66.41      6.84 o 
   6   5  -1       71.29       58.94      9.43 o 
   7   5  -1      283.04      272.88     12.36 o 
   8   5  -1      168.19      172.71     10.24 o 
   9   5  -1       15.38       16.81      6.69 o 
  10   5  -1       11.53       11.27      3.61 o 
  11   5  -1        5.41        2.95      3.17 o 
  12   5  -1       22.57       24.86      5.01 o 
  13   5  -1        7.88        8.21      3.49 o 
  14   5  -1        3.73        2.17      3.47 o 
   1   6  -1      228.84      209.94     10.30 o 
   2   6  -1        9.61        7.61      2.31 o 
   3   6  -1       67.41       61.90      9.15 o 
   4   6  -1        7.02        4.64      7.39 o 
   5   6  -1       39.47       29.24      5.98 o 
   6   6  -1       36.68       32.59      5.36 o 
   7   6  -1       40.56       39.33      6.31 o 
   8   6  -1       13.72        4.78      5.81 o 
   9   6  -1       92.40       94.04     24.54 o 
  10   6  -1        0.28        3.45      3.30 o 
  11   6  -1       24.93       27.89      5.74 o 
   0   7  -1       69.36       67.52      9.92 o 
   1   7  -1        5.38        5.13      3.66 o 
   2   7  -1      133.06      147.05     14.31 o 
   3   7  -1       11.01       13.68      7.69 o 
   4   7  -1       71.08       77.74      8.26 o 
   5   7  -1        4.72        3.28      4.14 o 
   2   0   0     8607.28     9483.55    131.81 o 
   4   0   0     2983.95     2946.15     32.25 o 
   6   0   0     1171.11     1042.91     33.72 o 
   8   0   0       94.22       84.80      3.85 o 
  10   0   0      623.04      543.70     10.94 o 
  12   0   0     1411.60     1406.50     31.52 o 
   1   1   0    11684.72    12718.86     83.96 o 
   2   1   0     9013.23     9942.30     71.25 o 
   3   1   0     2918.01     2833.08     21.23 o 
   4   1   0      207.57      179.83      7.78 o 
   5   1   0      576.55      617.17      7.90 o 
   6   1   0       13.30       14.25      1.37 o 
   7   1   0       54.73       61.32      2.71 o 
   8   1   0       16.75       17.70      1.87 o 
   9   1   0      129.24      104.75      3.77 o 
  10   1   0        1.34       -0.19      1.14 o 
  11   1   0        0.02        2.66      1.83 o 
  12   1   0       24.10       26.39      5.22 o 
  13   1   0        1.75        2.16      2.96 o 
  14   1   0      117.89      110.74      9.27 o 
   0   2   0      678.98      668.76     15.72 o 
   1   2   0      798.29      874.66     10.87 o 
   2   2   0      439.58      509.96      8.39 o 
   3   2   0       22.04       13.61      1.24 o 
   4   2   0        1.91        3.59      0.78 o 
   5   2   0        4.95        2.91      0.66 o 
   6   2   0      543.29      545.40     13.33 o 
   7   2   0      434.07      390.66     14.81 o 
   8   2   0       43.72       21.21      3.36 o 
   9   2   0       55.31       55.23      4.97 o 
  10   2   0      364.05      425.22     12.58 o 
  11   2   0      151.81      143.99      7.49 o 
  12   2   0        9.71        7.62      3.41 o 
  13   2   0        5.24        2.21      2.12 o 
  14   2   0        3.94        9.18      4.39 o 
  15   2   0        1.32        1.72      3.53 o 
  16   2   0       43.69       37.21      7.27 o 
   1   3   0     3150.15     3527.86     29.44 o 
   2   3   0      189.34      208.73      4.96 o 
   3   3   0     1093.48     1084.96     12.52 o 
   4   3   0      139.44      110.47      3.41 o 
   5   3   0      178.91      166.50      4.44 o 
   6   3   0       10.07        6.42      1.45 o 
   7   3   0      401.53      360.95     11.78 o 
   8   3   0       10.62        6.22      2.63 o 
   9   3   0      244.07      210.42      9.54 o 
  10   3   0      212.99      195.50      9.38 o 
  11   3   0       96.84       77.13      6.83 o 
  12   3   0       29.97       29.03      6.27 o 
  13   3   0       74.92       93.44      7.69 o 
  14   3   0        7.85        4.88      2.75 o 
  15   3   0       84.95       88.79      7.81 o 
  16   3   0        0.30        2.02      3.91 o 
  17   3   0      216.14      254.43     18.13 o 
   0   4   0     2332.22     2753.02     37.29 o 
   1   4   0       32.79       43.01      3.00 o 
   2   4   0      398.40      411.28      8.17 o 
   3   4   0       33.50       28.30      2.52 o 
   4   4   0       11.44       12.94      1.77 o 
   5   4   0      418.72      427.43     10.11 o 
   6   4   0       21.74       26.41      4.35 o 
   7   4   0        1.88       -1.58      2.00 o 
   8   4   0       11.58        6.49      3.36 o 
   9   4   0      557.69      636.76     25.22 o 
  10   4   0        3.68        6.49      2.91 o 
  11   4   0        0.28        1.41      2.58 o 
  12   4   0       12.89       14.12      3.79 o 
  13   4   0      102.52       96.16     13.23 o 
  14   4   0        1.60        6.52      2.94 o 
  15   4   0        7.13        5.76      3.13 o 
  16   4   0       11.32       11.18      4.19 o 
   1   5   0       98.25       88.36      4.52 o 
   2   5   0        0.18        1.33      1.26 o 
   3   5   0       85.25       72.20      5.10 o 
   4   5   0       24.77       24.65      7.32 o 
   5   5   0      839.25      874.81     41.66 o 
   6   5   0       27.39       21.55      4.30 o 
   7   5   0      598.71      636.58     30.11 o 
   8   5   0        6.77        5.30      3.92 o 
   9   5   0      142.50      141.98     21.98 o 
  10   5   0        7.53        3.20      2.94 o 
  11   5   0      280.24      309.98     14.56 o 
  12   5   0       14.17       16.20      4.30 o 
  13   5   0       64.77       63.90     10.07 o 
  14   5   0        5.77        8.20      4.87 o 
   0   6   0       14.84       20.83      4.16 o 
   1   6   0        0.16        1.34      2.39 o 
   2   6   0        8.80        9.27      2.57 o 
   3   6   0       48.34       33.74      5.13 o 
   4   6   0      118.32      147.46     15.46 o 
   5   6   0       57.06       62.42      7.03 o 
   6   6   0       25.40       19.26      9.01 o 
   7   6   0        2.93        3.58      2.65 o 
   8   6   0       43.06       57.75      7.23 o 
   9   6   0        0.09        1.64      2.83 o 
  10   6   0       12.36       10.99      4.16 o 
  11   6   0       34.93       42.04      6.87 o 
   1   7   0       28.49       21.87      7.21 o 
   2   7   0       23.78       20.19      6.58 o 
   3   7   0        8.04        5.27      3.02 o 
   4   7   0       22.68       21.59      4.99 o 
   5   7   0       17.64       18.74      4.61 o 
   4   0   1     1097.02     1130.56     13.61 o 
   6   0   1     1761.60     1856.24     27.21 o 
   8   0   1      463.41      458.58     13.02 o 
  10   0   1      679.83      715.79     12.79 o 
  12   0   1     1473.29     1638.80     34.40 o 
   0   1   1     5025.78     5745.74     78.48 o 
   1   1   1     2042.76     2243.02     23.63 o 
   2   1   1     6617.74     6924.17     66.48 o 
   3   1   1     1044.01     1115.99     11.78 o 
   4   1   1     4243.39     4232.25     45.47 o 
   5   1   1      334.77      317.63      9.35 o 
   6   1   1     1371.77     1444.03     14.81 o 
   7   1   1     1594.91     1838.33     26.34 o 
   8   1   1     3041.41     3180.28     29.19 o 
   9   1   1      122.13      114.68      6.49 o 
  10   1   1      658.99      637.29     13.91 o 
  11   1   1      127.42      123.45      8.60 o 
  12   1   1      604.55      606.36     14.48 o 
  13   1   1      171.99      149.05     10.36 o 
  14   1   1      106.83      106.51      9.12 o 
   1   2   1     1400.59     1452.59     13.85 o 
   2   2   1      862.25      911.53     13.74 o 
   3   2   1      877.14      879.76      9.69 o 
   4   2   1      174.03      201.82      6.28 o 
   5   2   1      387.09      342.86     10.07 o 
   6   2   1      637.22      663.91      9.74 o 
   7   2   1       74.10       60.11      2.75 o 
   8   2   1      100.81      103.24      3.60 o 
   9   2   1      809.36      825.14     17.71 o 
  10   2   1       28.96       23.76      3.67 o 
  11   2   1      223.68      199.98     11.25 o 
  12   2   1       79.36       81.14      6.33 o 
  13   2   1      161.33      162.29      8.34 o 
  14   2   1       38.90       37.34      7.21 o 
  15   2   1       97.05       99.39     11.01 o 
  16   2   1        2.12        0.65      3.28 o 
   0   3   1      232.40      229.80      7.48 o 
   1   3   1      634.01      720.54      9.95 o 
   2   3   1     1345.38     1537.60     24.75 o 
   3   3   1       57.81       65.93      2.89 o 
   4   3   1      756.30      781.38     12.83 o 
   5   3   1       34.47       41.71      2.32 o 
   6   3   1      103.11      110.53      3.37 o 
   7   3   1       86.80       78.84      6.08 o 
   8   3   1      151.24      166.34      8.22 o 
   9   3   1       24.62       21.84      3.88 o 
  10   3   1       19.52       11.54      3.45 o 
  11   3   1      315.77      332.76     12.67 o 
  12   3   1       64.89       60.96      6.42 o 
  13   3   1      125.51      117.76      8.53 o 
  14   3   1       38.99       39.51      5.57 o 
  15   3   1        3.66        0.59      2.40 o 
  16   3   1        2.32        6.77      4.31 o 
  17   3   1       21.09       23.81      7.08 o 
   1   4   1      407.83      389.16      8.07 o 
   2   4   1      272.93      266.98      6.58 o 
   3   4   1      678.61      689.40     11.00 o 
   4   4   1       46.37       39.09      2.86 o 
   5   4   1      951.61      946.68     20.42 o 
   6   4   1      122.17      119.17      7.56 o 
   7   4   1      946.32      992.98     22.64 o 
   8   4   1      244.93      239.40     15.06 o 
   9   4   1      505.63      492.45     16.22 o 
  10   4   1      172.73      167.70      9.69 o 
  11   4   1      303.69      280.25     12.79 o 
  12   4   1       46.99       51.42      6.57 o 
  13   4   1      174.27      166.34     10.19 o 
  14   4   1        3.49        4.71      3.12 o 
  15   4   1       72.41       83.75      8.43 o 
  16   4   1        4.01        7.51      3.72 o 
   0   5   1      266.71      281.68     10.74 o 
   1   5   1       72.57       70.85      4.92 o 
   2   5   1       52.25       48.31      3.61 o 
   3   5   1        4.25        4.53      1.90 o 
   4   5   1      240.75      255.00     11.17 o 
   5   5   1       77.88       65.82     11.85 o 
   6   5   1       74.86       75.93      9.03 o 
   7   5   1      281.69      282.89     12.58 o 
   8   5   1      168.35      177.24     12.32 o 
   9   5   1       15.95       21.45      4.66 o 
  10   5   1       11.99       13.76      3.96 o 
  11   5   1        5.93       11.61      3.94 o 
  12   5   1       22.36       19.40      5.46 o 
  13   5   1        7.90        6.92      3.71 o 
  14   5   1        3.53       -0.62      3.24 o 
   1   6   1      231.28      217.40      8.56 o 
   2   6   1        9.54        8.06      2.40 o 
   3   6   1       68.11       60.99      6.75 o 
   4   6   1        6.85        6.05      2.91 o 
   5   6   1       40.39       35.44      5.79 o 
   6   6   1       36.28       38.72      7.41 o 
   7   6   1       40.62       36.81      5.80 o 
   8   6   1       13.70       19.65      6.50 o 
   9   6   1       90.37      103.61      9.66 o 
  10   6   1        0.27       -1.55      2.64 o 
  11   6   1       24.47       14.83      4.96 o 
   0   7   1       72.33       73.04     10.40 o 
   1   7   1        5.38       11.60      4.79 o 
   2   7   1      132.64      121.45     13.36 o 
   3   7   1       11.11        9.68      3.64 o 
   4   7   1       70.86       73.36     12.70 o 
   5   7   1        4.83        5.86      3.20 o 
   4   0   2     5332.12     5535.87     74.26 o 
   6   0   2     4113.98     4245.00     85.45 o 
   8   0   2     3213.48     3271.74     36.38 o 
  10   0   2     1267.44     1247.60     34.37 o 
  12   0   2     1658.73     1766.58     35.99 o 
   1   1   2     2722.44     2721.10     28.86 o 
   2   1   2     5029.99     5345.95     52.74 o 
   3   1   2     1388.17     1438.64     17.72 o 
   5   1   2      358.30      395.28     16.77 o 
   6   1   2      326.49      352.71     16.20 o 
   7   1   2      256.13      244.85      4.91 o 
   8   1   2      706.97      727.19      9.93 o 
   9   1   2      125.45      123.83      8.09 o 
  10   1   2       45.76       44.00      3.99 o 
  11   1   2      338.63      323.75     10.03 o 
  12   1   2      101.98      101.19     10.86 o 
  13   1   2      207.68      207.92     12.31 o 
  14   1   2      349.45      362.08     16.62 o 
   0   2   2      365.50      337.13     11.10 o 
   1   2   2     1485.32     1639.04     21.49 o 
   2   2   2       22.48       24.59      2.06 o 
   3   2   2     2389.98     2675.55     26.59 o 
   4   2   2      482.69      448.31      7.95 o 
   5   2   2      209.73      197.65      5.08 o 
   6   2   2     1733.11     1858.19     20.52 o 
   7   2   2       64.60       64.96      3.14 o 
   8   2   2      204.77      218.70      5.72 o 
   9   2   2        6.86        8.08      2.39 o 
  10   2   2       52.41       50.49      4.92 o 
  11   2   2      397.16      353.22     36.11 o 
  12   2   2      242.08      244.08     20.86 o 
  13   2   2      283.95      287.87     11.14 o 
  14   2   2       23.75       33.58      6.72 o 
  15   2   2       37.55       46.25      8.28 o 
  16   2   2       45.51       49.23      8.59 o 
   1   3   2     1435.45     1488.97     16.13 o 
   2   3   2      258.06      243.57      5.58 o 
   3   3   2      272.39      264.12      5.72 o 
   4   3   2      170.75      160.64      5.39 o 
   5   3   2      965.00     1010.82     12.31 o 
   6   3   2      117.51      104.01      4.30 o 
   7   3   2      533.69      500.58     14.33 o 
   8   3   2       27.64       23.55      4.10 o 
   9   3   2      630.97      586.60     16.23 o 
  10   3   2      381.67      372.31     13.12 o 
  11   3   2      629.50      564.29     16.74 o 
  12   3   2       93.24       90.55     15.89 o 
  13   3   2      191.59      183.51     16.45 o 
  14   3   2       39.11       38.41      5.49 o 
  15   3   2       67.19       84.62     11.54 o 
  16   3   2        3.59        9.64      4.87 o 
  17   3   2       63.15       71.30     10.84 o 
   0   4   2       17.29       15.92      3.08 o 
   1   4   2       80.65       77.86      3.93 o 
   2   4   2       71.81       75.42      3.71 o 
   3   4   2      134.80      143.12      4.85 o 
   4   4   2       54.01       54.66      3.29 o 
   5   4   2      324.57      343.61      9.26 o 
   6   4   2       69.02       71.38      6.63 o 
   7   4   2       80.34       72.64      6.85 o 
   8   4   2      333.20      338.20     13.08 o 
   9   4   2       79.75       66.67      6.79 o 
  10   4   2       39.67       29.89      5.13 o 
  11   4   2      180.17      168.23     17.39 o 
  12   4   2        6.04        8.14      3.39 o 
  13   4   2       45.62       43.42      6.48 o 
  14   4   2       21.34       27.01      5.04 o 
  15   4   2       26.58       26.54      5.33 o 
  16   4   2        8.96       10.34      5.46 o 
   1   5   2      163.09      167.88      6.00 o 
   2   5   2      119.62      112.01      5.07 o 
   3   5   2      576.88      585.39     13.56 o 
   4   5   2        8.57        6.65      2.15 o 
   5   5   2     1090.74     1134.28     27.69 o 
   6   5   2        8.64       12.67      3.58 o 
   7   5   2      398.09      371.86     14.65 o 
   8   5   2        6.44        3.80      2.94 o 
   9   5   2      202.35      200.07     11.31 o 
  10   5   2        3.58        0.87      2.68 o 
  11   5   2       96.31       95.04     17.33 o 
  12   5   2       18.02       19.98      5.05 o 
  13   5   2      114.02      122.24     10.36 o 
  14   5   2        0.71        3.62      3.33 o 
   0   6   2       17.59       22.03      4.09 o 
   1   6   2        4.14        2.21      1.99 o 
   2   6   2        8.40        4.48      2.09 o 
   3   6   2       60.15       61.47      9.83 o 
   4   6   2      143.88      139.05      9.31 o 
   5   6   2        3.21        1.27      2.46 o 
   6   6   2       50.73       40.59      6.10 o 
   7   6   2       10.51        7.19      4.46 o 
   8   6   2       73.43       83.25     11.97 o 
   9   6   2        4.11        1.84      2.83 o 
  10   6   2        7.61       17.48      5.60 o 
  11   6   2        5.77        6.57      3.71 o 
   1   7   2        6.84        6.96      4.88 o 
   2   7   2        1.28        0.89      2.54 o 
   3   7   2        8.62        7.55      5.92 o 
   4   7   2       29.68       19.04      4.55 o 
   5   7   2        2.98        7.38      3.82 o 
   2   0   3     2358.02     2378.94     35.47 o 
   4   0   3     2530.31     2628.36     39.99 o 
   6   0   3      155.53      147.49      6.72 o 
   8   0   3      319.20      336.61     15.75 o 
  10   0   3        3.78        5.65      2.18 o 
   0   1   3    17638.35    19017.60    245.77 o 
   1   1   3     5974.46     6445.12     63.23 o 
   2   1   3     1866.13     1889.23     52.17 o 
   3   1   3       40.33       38.35      2.10 o 
   4   1   3     3722.24     3856.13     48.65 o 
   5   1   3       53.15       51.06      2.34 o 
   6   1   3     2843.96     2875.40     31.62 o 
   7   1   3      506.05      538.74      7.99 o 
   8   1   3       47.77       46.63      3.97 o 
   9   1   3      142.31      144.90      6.24 o 
  10   1   3      471.10      461.74     11.76 o 
  11   1   3       38.38       39.49      4.01 o 
  12   1   3      792.65      819.87     17.18 o 
  13   1   3      494.58      508.95     19.48 o 
   1   2   3      339.95      351.93      8.39 o 
   2   2   3      126.46      121.80      4.81 o 
   3   2   3     2152.45     2245.05     27.93 o 
   4   2   3       72.14       71.22      3.72 o 
   5   2   3      342.69      381.60      7.67 o 
   6   2   3      629.45      749.30     15.23 o 
   7   2   3      147.39      161.32      5.03 o 
   8   2   3      171.62      173.53      5.42 o 
   9   2   3      241.24      227.20      6.37 o 
  10   2   3      108.58       97.57      6.38 o 
  11   2   3       71.22       66.38      7.53 o 
  12   2   3       55.84       53.02      5.35 o 
  13   2   3      216.41      185.47      8.94 o 
  14   2   3        7.21       10.55      4.35 o 
  15   2   3       53.68       49.51      8.47 o 
   0   3   3      818.32     1005.66     24.90 o 
   1   3   3      387.67      461.47     10.36 o 
   2   3   3       82.03       81.60      3.99 o 
   3   3   3       66.33       80.21      4.01 o 
   4   3   3      480.25      491.70      9.83 o 
   5   3   3      376.86      423.72      9.07 o 
   6   3   3      216.04      230.71      8.21 o 
   7   3   3       15.16       12.63      2.05 o 
   8   3   3      255.32      238.85     10.10 o 
   9   3   3       73.54       60.99      5.99 o 
  10   3   3       34.98       36.80      5.09 o 
  11   3   3       19.81       19.96      4.06 o 
  12   3   3        3.23        0.57      2.04 o 
  13   3   3       68.46       53.15      6.25 o 
  14   3   3       28.09       26.10      6.51 o 
  15   3   3       27.22       23.37      6.87 o 
  16   3   3        7.16        8.28      5.44 o 
  17   3   3       18.71       32.32      8.40 o 
   1   4   3     1226.16     1267.10     16.11 o 
   2   4   3      132.98      141.49      4.94 o 
   3   4   3     1480.73     1479.55     17.87 o 
   4   4   3       13.54       15.02      2.09 o 
   5   4   3     1438.01     1489.33     17.77 o 
   6   4   3      100.67       77.36      6.86 o 
   7   4   3      737.88      761.54     19.97 o 
   8   4   3       47.30       44.35      5.90 o 
   9   4   3      191.00      182.32     11.62 o 
  10   4   3       40.24       47.31      6.30 o 
  11   4   3      310.55      314.79     13.53 o 
  12   4   3       16.68       15.13      3.96 o 
  13   4   3      257.47      289.56     13.55 o 
  14   4   3        2.60        5.07      3.02 o 
  15   4   3      111.06      130.13     14.80 o 
   0   5   3      135.10      121.67      7.55 o 
   1   5   3       27.39       22.48      4.72 o 
   2   5   3       80.66       81.97      4.58 o 
   3   5   3      129.99      122.85      5.20 o 
   4   5   3      265.49      271.78     12.01 o 
   5   5   3       31.56       22.16      4.65 o 
   6   5   3       17.67       19.19      4.28 o 
   7   5   3      209.88      194.84     10.83 o 
   8   5   3       95.93       83.50     15.32 o 
   9   5   3       48.50       33.61      5.61 o 
  10   5   3       25.30       31.76      5.66 o 
  11   5   3       34.22       23.91      5.00 o 
  12   5   3       40.19       35.10      6.37 o 
  13   5   3       27.85       20.11      9.18 o 
   1   6   3       64.25       59.26      4.54 o 
   2   6   3       12.71       10.38      2.85 o 
   3   6   3        3.70        5.84      2.83 o 
   4   6   3       31.16       15.21      4.07 o 
   5   6   3      150.30      172.05     10.35 o 
   6   6   3       30.41       25.48      4.99 o 
   7   6   3      105.51      110.08      9.51 o 
   8   6   3        1.74        4.92      6.28 o 
   9   6   3       20.69       13.16     10.06 o 
  10   6   3        2.73        6.33      3.15 o 
   0   7   3       52.44       47.43      9.08 o 
   1   7   3        0.26       -4.09      2.73 o 
   2   7   3       57.90       60.85      7.29 o 
   3   7   3        3.89        7.03      2.93 o 
   4   7   3      157.51      191.42     11.38 o 
   5   7   3       22.82       24.31      6.35 o 
   2   0   4    10930.00    11086.07    147.43 o 
   4   0   4     2723.97     2560.52     39.90 o 
   6   0   4     5383.57     5823.87     82.20 o 
   8   0   4      902.41      881.49     20.40 o 
  10   0   4     1157.35     1162.33     18.22 o 
   1   1   4     2411.19     2702.42     30.76 o 
   2   1   4       26.67       25.83      2.46 o 
   3   1   4      115.13      113.94      3.86 o 
   4   1   4      202.49      164.97      8.24 o 
   5   1   4      878.16      972.73     13.71 o 
   6   1   4      204.60      199.47      5.27 o 
   7   1   4      252.27      249.11     11.24 o 
   8   1   4       79.07       85.55      3.44 o 
   9   1   4       81.39       81.15      5.77 o 
  10   1   4        9.46        8.09      2.43 o 
  11   1   4      107.53      111.93      6.24 o 
  12   1   4      421.60      439.25     17.71 o 
  13   1   4       81.88       88.17      8.78 o 
   0   2   4      561.89      567.39     16.31 o 
   1   2   4       52.85       56.14      3.65 o 
   2   2   4      447.39      424.24      9.79 o 
   3   2   4     1102.68     1135.61     31.99 o 
   4   2   4      983.84      960.11     16.29 o 
   5   2   4      191.64      200.97      4.11 o 
   6   2   4      699.51      722.53     14.15 o 
   7   2   4       94.45       91.03      4.54 o 
   8   2   4      224.50      220.86      6.42 o 
   9   2   4      170.60      176.04      7.05 o 
  10   2   4       39.07       28.22      4.01 o 
  11   2   4       82.27       79.38      7.85 o 
  12   2   4      320.38      322.83     11.76 o 
  13   2   4       93.66       99.02      8.00 o 
  14   2   4       76.29       65.31      8.97 o 
  15   2   4        6.47        5.84      4.24 o 
   1   3   4      969.12      947.10     17.57 o 
   2   3   4      220.09      213.58      7.57 o 
   3   3   4     1323.22     1295.00     21.22 o 
   4   3   4       43.50       36.78      3.16 o 
   5   3   4     1351.35     1320.30     18.30 o 
   6   3   4      236.24      221.72      9.37 o 
   7   3   4      612.94      583.90     12.75 o 
   8   3   4      255.08      263.37     10.73 o 
   9   3   4      195.85      187.36      9.25 o 
  10   3   4      144.14      156.49      8.77 o 
  11   3   4      190.89      168.42      9.22 o 
  12   3   4      141.06      132.71      8.31 o 
  13   3   4      199.19      221.26     19.63 o 
  14   3   4        0.91        3.50      2.48 o 
  15   3   4       89.50       81.72     11.45 o 
  16   3   4       15.06       17.73      5.74 o 
  17   3   4       47.08       73.73     11.43 o 
   0   4   4      151.42      148.63      7.32 o 
   1   4   4      104.82      100.98      5.36 o 
   2   4   4      134.36      127.88      4.83 o 
   3   4   4       22.01       25.25      2.65 o 
   4   4   4       26.05       23.34      2.51 o 
   5   4   4       39.47       43.00      4.14 o 
   6   4   4      260.96      265.01     11.33 o 
   7   4   4      527.02      551.60     16.97 o 
   8   4   4       74.76       60.62      7.18 o 
   9   4   4       22.62       18.12      4.34 o 
  10   4   4       73.63       65.76      7.20 o 
  11   4   4      124.84      125.47      9.38 o 
  12   4   4       45.98       43.00      6.10 o 
  13   4   4        2.91        0.73      2.62 o 
  14   4   4       14.32       18.99      4.79 o 
  15   4   4       48.81       63.73     10.24 o 
   1   5   4      642.27      651.31     12.28 o 
   2   5   4       31.77       26.24      3.03 o 
   3   5   4      622.49      676.24     12.50 o 
   4   5   4       10.04       14.17      2.83 o 
   5   5   4      526.03      570.32     17.97 o 
   6   5   4       15.39       22.45      4.70 o 
   7   5   4      194.98      182.13     11.14 o 
   8   5   4       34.55       26.10      5.83 o 
   9   5   4      154.27      171.58     28.96 o 
  10   5   4        5.18        6.11      3.31 o 
  11   5   4      167.42      162.25     11.42 o 
  12   5   4        7.73       14.20      4.52 o 
  13   5   4      180.47      224.94     20.61 o 
   0   6   4       25.09       30.30      4.67 o 
   1   6   4       63.95       60.30      4.56 o 
   2   6   4      138.11      148.23     12.44 o 
   3   6   4       43.43       40.88     10.78 o 
   4   6   4      161.21      169.53     10.57 o 
   5   6   4       46.45       56.29      7.12 o 
   6   6   4       36.45       28.33      5.43 o 
   7   6   4       18.96       19.62     11.14 o 
   8   6   4      105.48      116.44     10.06 o 
   9   6   4        5.01       -1.57      2.62 o 
  10   6   4        7.87       10.90      3.65 o 
   1   7   4        0.93        2.90      3.85 o 
   2   7   4        1.87       -0.22      2.38 o 
   3   7   4       10.74        6.22      4.25 o 
   4   7   4       15.99       19.41      6.17 o 
   2   0   5     6088.76     6178.05     86.41 o 
   4   0   5      311.56      349.55     10.86 o 
   6   0   5     2376.26     2564.63     42.42 o 
   8   0   5      572.85      652.89     17.73 o 
  10   0   5      216.42      224.46     17.65 o 
   0   1   5    12564.89    13226.97    177.50 o 
   1   1   5       16.60       13.25      3.83 o 
   2   1   5      255.70      220.36      6.54 o 
   3   1   5      918.96      927.90     14.11 o 
   4   1   5      788.88      784.28     17.16 o 
   5   1   5       72.35       72.05      3.42 o 
   6   1   5     1693.75     1638.58     21.36 o 
   7   1   5      661.05      708.02     12.12 o 
   8   1   5      446.33      433.86     15.78 o 
   9   1   5       50.99       39.04      5.88 o 
  10   1   5      862.05      845.62     17.28 o 
  11   1   5      145.39      160.46      7.31 o 
  12   1   5      455.75      420.60     17.65 o 
  13   1   5       36.58       24.35      5.55 o 
   1   2   5      800.95      820.46     15.16 o 
   2   2   5      200.47      207.41      7.00 o 
   3   2   5      826.68      886.23     15.95 o 
   4   2   5       10.27        9.10      2.03 o 
   5   2   5       37.03       39.15      2.23 o 
   6   2   5       51.73       49.90      2.28 o 
   7   2   5      146.36      126.22      5.94 o 
   8   2   5       23.72       19.98      2.68 o 
   9   2   5       99.21       92.45      4.58 o 
  10   2   5        1.39        2.30      2.09 o 
  11   2   5      450.68      434.36     13.67 o 
  12   2   5        4.45        3.49      3.54 o 
  13   2   5       63.67       70.05      6.19 o 
  14   2   5        3.07        5.86      3.55 o 
  15   2   5       32.67       26.35      6.32 o 
   0   3   5      396.70      393.76     15.51 o 
   1   3   5      161.97      177.28      7.13 o 
   2   3   5      189.07      183.10     14.55 o 
   3   3   5       76.92       74.53      4.91 o 
   4   3   5      154.94      172.62      7.14 o 
   5   3   5        1.53        2.92      1.61 o 
   6   3   5      439.04      476.77     14.41 o 
   7   3   5      136.11      125.50      5.36 o 
   8   3   5      149.00      149.55      5.88 o 
   9   3   5       62.10       54.40      5.95 o 
  10   3   5      183.32      185.17      9.52 o 
  11   3   5       12.42       15.18      3.97 o 
  12   3   5        1.71       -0.67      3.08 o 
  13   3   5       26.67       23.88      4.86 o 
  14   3   5       13.91       17.95      4.27 o 
  15   3   5       78.92       70.46     10.91 o 
  16   3   5        5.90        3.91      3.93 o 
   1   4   5     1297.68     1336.51     24.03 o 
   2   4   5       26.11       20.47      2.91 o 
   3   4   5     1119.70     1167.56     18.75 o 
   4   4   5       28.64       24.84      3.84 o 
   5   4   5     1422.40     1414.36     21.47 o 
   6   4   5       87.95       70.79      5.52 o 
   7   4   5      819.59      791.09     20.87 o 
   8   4   5       29.26       27.61      4.72 o 
   9   4   5      587.03      570.43     18.79 o 
  10   4   5       13.24       21.38      4.80 o 
  11   4   5      362.33      368.38     15.07 o 
  12   4   5       19.10       20.99      4.60 o 
  13   4   5      159.90      180.16     11.65 o 
  14   4   5        8.27       11.12      3.79 o 
  15   4   5      115.51      149.79     10.96 o 
   0   5   5       10.59       17.85      3.75 o 
   1   5   5      105.64      109.26      5.28 o 
   2   5   5      169.64      164.10      6.13 o 
   3   5   5        1.62        1.61      1.48 o 
   4   5   5       42.84       42.51      4.47 o 
   5   5   5        3.41        5.56      4.04 o 
   6   5   5      131.20      126.45      9.31 o 
   7   5   5       25.71       21.37      4.60 o 
   8   5   5       42.08       42.58      7.62 o 
   9   5   5       39.84       32.88      5.98 o 
  10   5   5      116.33      137.60     10.69 o 
  11   5   5       67.93       67.14      8.09 o 
  12   5   5        8.28       14.99      4.30 o 
  13   5   5       18.02       22.89      5.60 o 
   1   6   5       35.59       42.72      4.10 o 
   2   6   5       57.83       64.18      6.61 o 
   3   6   5       83.86       68.90      7.59 o 
   4   6   5        6.24        0.91      4.66 o 
   5   6   5      114.78      114.91      9.68 o 
   6   6   5       15.41       12.71      3.73 o 
   7   6   5       63.73       70.36      8.39 o 
   8   6   5        8.58       13.68      4.13 o 
   9   6   5        0.64        2.48      2.94 o 
  10   6   5        3.74       10.46      4.08 o 
   0   7   5       60.42       79.95     11.73 o 
   1   7   5        4.28        7.72      2.48 o 
   2   7   5       27.56       30.61      5.39 o 
   3   7   5       15.94       16.86      6.44 o 
   2   0   6     3851.70     3652.87     57.41 o 
   4   0   6      557.60      548.12     15.25 o 
   6   0   6     2910.34     3052.09     49.99 o 
   8   0   6      867.54      691.66     18.98 o 
  10   0   6      719.31      616.25     18.85 o 
   1   1   6     2527.65     2644.92     32.50 o 
   2   1   6     1121.96     1119.65     17.89 o 
   3   1   6       46.60       49.56      2.78 o 
   4   1   6      345.43      352.28      9.53 o 
   5   1   6      190.19      176.52      7.91 o 
   6   1   6        8.05       12.86      2.04 o 
   7   1   6      131.69      141.88      5.29 o 
   8   1   6      113.33      111.95      6.85 o 
   9   1   6       53.67       53.25      6.64 o 
  10   1   6      123.00       93.47      8.24 o 
  11   1   6       42.79       29.74      7.01 o 
  12   1   6      240.44      238.54     13.30 o 
   0   2   6      971.82     1034.99     25.70 o 
   1   2   6      762.40      963.26     17.29 o 
   2   2   6      952.92      998.12     35.59 o 
   3   2   6      768.70      827.72     31.77 o 
   4   2   6      121.44      121.71      5.78 o 
   5   2   6      236.26      233.59      5.66 o 
   6   2   6      220.35      216.05      7.92 o 
   7   2   6       24.56       18.49      3.03 o 
   8   2   6      492.85      503.11     13.02 o 
   9   2   6       15.91       12.15      2.29 o 
  10   2   6      180.17      166.41      8.28 o 
  11   2   6      301.43      302.41     11.39 o 
  12   2   6      145.70      162.40     12.03 o 
  13   2   6      134.13      119.23      7.71 o 
  14   2   6       44.91       42.19      7.57 o 
   1   3   6      656.83      638.84     14.84 o 
   2   3   6      194.63      182.54      7.60 o 
   3   3   6     1016.78     1022.34     24.88 o 
   4   3   6      320.16      370.25     11.11 o 
   5   3   6      432.91      413.02     11.84 o 
   6   3   6       88.78       72.35      5.13 o 
   7   3   6      522.62      508.42     20.68 o 
   8   3   6       40.28       27.52      3.27 o 
   9   3   6      534.12      537.40     21.88 o 
  10   3   6       54.86       53.67      6.07 o 
  11   3   6      216.67      189.86      9.94 o 
  12   3   6        2.20        7.85      2.88 o 
  13   3   6      100.47       77.42     11.93 o 
  14   3   6        9.76       10.35      3.66 o 
  15   3   6      111.19      138.37     14.08 o 
  16   3   6        1.25        7.59      4.43 o 
   0   4   6      127.14      112.95      9.46 o 
   1   4   6        3.52        6.42      2.10 o 
   2   4   6       40.25       42.46      4.92 o 
   3   4   6       14.85        7.21      2.49 o 
   4   4   6       85.38       85.26      5.38 o 
   5   4   6      208.43      230.85      8.09 o 
   6   4   6      258.75      263.29      8.67 o 
   7   4   6       61.55       66.73      6.93 o 
   8   4   6       18.64       15.72      3.93 o 
   9   4   6       17.78       14.80      4.19 o 
  10   4   6        0.89       -0.32      2.29 o 
  11   4   6      105.92      100.28      8.83 o 
  12   4   6        0.20        2.31      3.27 o 
  13   4   6       10.46        6.88      6.08 o 
  14   4   6       26.93       24.04      5.07 o 
  15   4   6       28.22       34.22      7.41 o 
   1   5   6      901.28      929.03     15.63 o 
   2   5   6       32.07       23.37      4.60 o 
   3   5   6      305.89      288.75      8.30 o 
   4   5   6       36.03       25.57      3.04 o 
   5   5   6      250.83      244.15     11.97 o 
   6   5   6       27.06       27.89      5.12 o 
   7   5   6      410.24      452.88     16.92 o 
   8   5   6        1.60       -0.05      2.40 o 
   9   5   6      205.77      207.81     19.88 o 
  10   5   6        7.39       14.00      4.48 o 
  11   5   6      118.98      113.16     10.28 o 
  12   5   6        3.76        3.22      3.24 o 
   0   6   6      113.47      103.21     17.61 o 
   1   6   6       26.16       30.52      4.93 o 
   2   6   6      144.64      156.55      6.85 o 
   3   6   6       21.99       22.40      4.57 o 
   4   6   6       81.10       88.82      8.56 o 
   5   6   6        7.55        4.69      3.14 o 
   6   6   6       80.27       78.54     14.45 o 
   7   6   6       27.19       33.70      6.12 o 
   8   6   6       68.69       59.86      9.52 o 
   9   6   6        7.45        3.69      3.35 o 
   2   0   7     2243.39     2421.98     42.45 o 
   4   0   7      681.18      704.88     18.76 o 
   6   0   7     1102.24     1064.54     24.77 o 
   8   0   7       70.65       78.25      6.49 o 
  10   0   7       20.90       16.24      4.14 o 
   0   1   7     4507.68     4484.67     71.88 o 
   1   1   7      207.24      208.44      7.21 o 
   2   1   7     3480.77     3549.14     42.17 o 
   3   1   7      267.49      256.29      6.35 o 
   4   1   7       77.07       62.35      3.89 o 
   5   1   7      251.05      246.44     12.67 o 
   6   1   7      712.40      631.30     12.58 o 
   7   1   7      228.32      251.34      7.53 o 
   8   1   7      412.98      421.26     10.09 o 
   9   1   7       26.13       24.19      5.02 o 
  10   1   7      674.50      683.17     22.46 o 
  11   1   7      269.37      239.49     13.36 o 
  12   1   7       68.20       64.17      7.86 o 
   1   2   7     1267.09     1299.90     21.98 o 
   2   2   7       11.15        9.15      3.67 o 
   3   2   7       22.77       21.19      3.12 o 
   4   2   7       22.81       25.72      4.03 o 
   5   2   7       85.50       80.98      4.06 o 
   6   2   7      113.78       95.28      5.72 o 
   7   2   7      247.06      231.91      8.75 o 
   8   2   7      181.93      179.62      7.80 o 
   9   2   7       86.28       67.28      5.56 o 
  10   2   7      115.76      120.52      7.35 o 
  11   2   7      120.65      102.56      7.29 o 
  12   2   7       60.91       54.76      5.70 o 
  13   2   7       28.38       33.75      7.36 o 
  14   2   7        4.29        5.30      3.76 o 
   0   3   7       20.62       20.13      4.67 o 
   1   3   7       26.24       22.52      3.56 o 
   2   3   7       39.50       36.46      4.92 o 
   3   3   7       90.91       85.20      5.66 o 
   4   3   7       90.19       89.81      5.87 o 
   5   3   7       36.67       37.28      4.37 o 
   6   3   7      167.76      158.47      7.54 o 
   7   3   7      183.12      177.90      8.03 o 
   8   3   7      275.31      269.01     10.18 o 
   9   3   7       15.48       19.50      4.19 o 
  10   3   7       18.97       17.22      3.98 o 
  11   3   7        8.02        7.98      2.84 o 
  12   3   7       22.49       23.83      5.45 o 
  13   3   7        4.16        6.79      5.64 o 
  14   3   7       25.29       35.31      5.40 o 
  15   3   7       40.07       33.60      7.52 o 
  16   3   7        8.90        5.08      4.39 o 
   1   4   7     1197.52     1269.72     24.83 o 
   2   4   7      102.54       82.44      6.53 o 
   3   4   7      827.89      809.87     28.88 o 
   4   4   7        0.70       -0.28      2.07 o 
   5   4   7      586.71      562.31     15.69 o 
   6   4   7       97.15       94.88      5.75 o 
   7   4   7      440.22      451.02     16.05 o 
   8   4   7       17.90        8.29      4.60 o 
   9   4   7      382.07      412.30     15.59 o 
  10   4   7       72.08       74.17      7.76 o 
  11   4   7      208.66      204.88     11.36 o 
  12   4   7       27.01       28.19      5.47 o 
  13   4   7      111.06      123.96     15.75 o 
  14   4   7        4.45        2.86      2.87 o 
   0   5   7      139.65      136.96      8.60 o 
   1   5   7        3.41        2.66      1.78 o 
   2   5   7      134.15      146.76      7.03 o 
   3   5   7       22.14       15.18      2.96 o 
   4   5   7        2.38        3.11      2.10 o 
   5   5   7       16.63        8.46      3.12 o 
   6   5   7       28.65       29.37     10.74 o 
   7   5   7       26.39       22.49      4.85 o 
   8   5   7        9.06        8.41      3.57 o 
   9   5   7        0.42        1.67      4.70 o 
  10   5   7       45.53       45.77      6.84 o 
  11   5   7      157.25      164.65     11.98 o 
  12   5   7       17.26       11.42      5.02 o 
   1   6   7       25.49       25.20      3.39 o 
   2   6   7       15.24       13.79      2.66 o 
   3   6   7       55.53       53.34      7.06 o 
   4   6   7       35.43       34.99      6.04 o 
   5   6   7       82.89       76.05      8.32 o 
   6   6   7        9.88        5.70      3.30 o 
   7   6   7       10.54        7.28      3.05 o 
   8   6   7       11.87       12.44      4.38 o 
   2   0   8      944.40      826.78     22.15 o 
   4   0   8     1343.14     1317.01     28.87 o 
   6   0   8     2582.19     2561.15     47.70 o 
   8   0   8     1255.79     1213.88     28.60 o 
  10   0   8      985.69     1009.13     26.08 o 
   1   1   8      626.87      656.13     14.18 o 
   2   1   8      794.25      791.11     28.63 o 
   3   1   8      765.22      798.08     12.76 o 
   4   1   8      869.17      906.98     16.42 o 
   5   1   8      206.82      175.93     10.59 o 
   6   1   8       27.28       28.48      3.21 o 
   7   1   8      102.74       90.89      5.02 o 
   8   1   8        7.58        6.33      3.28 o 
   9   1   8       34.82       30.43      5.99 o 
  10   1   8      425.31      440.24     18.24 o 
  11   1   8       38.22       35.26      6.51 o 
  12   1   8        5.11        7.00      3.19 o 
   0   2   8      384.83      396.98     16.01 o 
   1   2   8      141.60      135.91      6.53 o 
   2   2   8      284.73      288.65      9.61 o 
   3   2   8      484.93      468.26     12.61 o 
   4   2   8      149.05      145.86      6.92 o 
   5   2   8       51.09       52.97      3.35 o 
   6   2   8      191.14      186.89      8.00 o 
   7   2   8      111.65      114.75      6.45 o 
   8   2   8       65.55       67.49      5.64 o 
   9   2   8       46.94       45.33      4.94 o 
  10   2   8      325.01      340.83     11.70 o 
  11   2   8       21.18       20.02      4.01 o 
  12   2   8       10.89        6.15      2.80 o 
  13   2   8       47.97       45.91      8.62 o 
  14   2   8       59.09       59.26      9.50 o 
   1   3   8      220.02      195.63      8.54 o 
   2   3   8      229.60      251.74      9.71 o 
   3   3   8      785.87      790.29     20.54 o 
   4   3   8      109.07       95.86      6.35 o 
   5   3   8      494.50      485.77     13.97 o 
   6   3   8      493.47      482.57     14.11 o 
   7   3   8      310.43      242.68      9.83 o 
   8   3   8      166.17      153.68      9.64 o 
   9   3   8      286.14      285.31     14.27 o 
  10   3   8       39.96       40.01      5.60 o 
  11   3   8      165.92      176.40      9.78 o 
  12   3   8       30.00       35.28      5.37 o 
  13   3   8      136.81      149.12     10.10 o 
  14   3   8        6.19        9.22      4.46 o 
  15   3   8       81.23       84.12     11.94 o 
   0   4   8      399.27      383.47     18.76 o 
   1   4   8       53.19       54.40      5.85 o 
   2   4   8       67.40       62.09      6.55 o 
   3   4   8       17.47       16.39      3.47 o 
   4   4   8       11.53       11.72      3.04 o 
   5   4   8        4.37        6.84      3.92 o 
   6   4   8       70.49       77.76      8.01 o 
   7   4   8      249.26      269.49     12.00 o 
   8   4   8       26.08       19.31      6.57 o 
   9   4   8       75.66       70.10      9.55 o 
  10   4   8        3.84        4.25      2.81 o 
  11   4   8       48.67       45.63      6.50 o 
  12   4   8       14.58       16.94      4.04 o 
  13   4   8       45.22       39.52     10.47 o 
  14   4   8       27.89       25.13      5.39 o 
   1   5   8      512.56      514.52     24.59 o 
   2   5   8       35.32       29.71      4.10 o 
   3   5   8      188.71      172.17      9.61 o 
   4   5   8       25.61       20.55      3.46 o 
   5   5   8      116.83      110.35      9.16 o 
   6   5   8       30.94       42.37      6.21 o 
   7   5   8      197.27      196.30     14.51 o 
   8   5   8        3.14        1.97      2.97 o 
   9   5   8      137.80      124.49     10.45 o 
  10   5   8        5.75        8.66      5.17 o 
  11   5   8      120.34      159.10     11.82 o 
   0   6   8      105.01      100.39     12.40 o 
   1   6   8       30.86       27.35      3.56 o 
   2   6   8       64.43       68.01      5.26 o 
   3   6   8       39.48       41.02      5.00 o 
   4   6   8       20.04       18.89      6.12 o 
   5   6   8        2.98        8.88      3.56 o 
   6   6   8       69.14       75.54      8.64 o 
   7   6   8       24.36       34.06      6.29 o 
   2   0   9     1400.01     1362.25     31.83 o 
   4   0   9      144.15      157.32      9.25 o 
   6   0   9      173.52      166.23      9.79 o 
   8   0   9      660.58      707.57     21.48 o 
   0   1   9      960.72     1029.03     27.04 o 
   1   1   9       76.21       73.57      7.36 o 
   2   1   9     1117.08     1113.14     20.24 o 
   3   1   9      173.33      185.48      8.33 o 
   4   1   9      644.57      601.90     13.52 o 
   5   1   9      158.19      164.41      6.83 o 
   6   1   9     1248.63     1243.21     22.03 o 
   7   1   9       28.46       27.37      5.13 o 
   8   1   9     1157.13     1142.37     30.78 o 
   9   1   9       14.34       16.10      4.62 o 
  10   1   9      591.27      566.43     21.47 o 
  11   1   9       10.13       13.24      4.58 o 
   1   2   9      156.13      160.83     11.05 o 
   2   2   9        1.17        1.09      1.59 o 
   3   2   9       15.14       11.89      2.79 o 
   4   2   9       80.73       82.77      6.00 o 
   5   2   9      382.28      358.13      8.68 o 
   6   2   9       66.22       66.82     12.55 o 
   7   2   9      473.53      467.16     17.45 o 
   8   2   9       49.09       42.63      5.02 o 
   9   2   9      954.36     1015.16     25.00 o 
  10   2   9       20.63       25.83      4.16 o 
  11   2   9      338.28      318.02     11.97 o 
  12   2   9       14.10       13.69      3.48 o 
  13   2   9       41.74       52.64      8.62 o 
   0   3   9      353.07      349.61     17.21 o 
   1   3   9       77.41       67.33      6.07 o 
   2   3   9      202.98      204.73      9.12 o 
   3   3   9       60.02       39.25      8.39 o 
   4   3   9       23.62       23.23      3.95 o 
   5   3   9       50.75       52.31      6.80 o 
   6   3   9      372.69      378.06     12.74 o 
   7   3   9      230.33      229.01     15.15 o 
   8   3   9      287.27      300.07     16.22 o 
   9   3   9       40.63       39.08      6.06 o 
  10   3   9      234.52      224.15     11.10 o 
  11   3   9      117.10      135.19      9.18 o 
  12   3   9        9.83       11.59      3.34 o 
  13   3   9        3.46        3.03      2.86 o 
  14   3   9        3.90       10.23      4.90 o 
  15   3   9       35.45       44.04      9.04 o 
   1   4   9      563.62      587.31     30.82 o 
   2   4   9      108.04      113.74      7.65 o 
   3   4   9      565.24      556.00     16.54 o 
   4   4   9       46.24       44.85      5.64 o 
   5   4   9      191.83      166.28     15.04 o 
   6   4   9       21.61       15.69      3.47 o 
   7   4   9      135.38      128.87     12.37 o 
   8   4   9       68.10       67.81      7.63 o 
   9   4   9      184.53      171.39     10.55 o 
  10   4   9       15.15       20.77      4.67 o 
  11   4   9       66.26       65.97      7.64 o 
  12   4   9       13.95       15.50      5.90 o 
  13   4   9       96.09      130.77     10.76 o 
   0   5   9       27.39       31.67      7.29 o 
   1   5   9       14.55       12.84      3.43 o 
   2   5   9       30.76       24.87      4.57 o 
   3   5   9        1.88        1.65      5.92 o 
   4   5   9       12.80       11.26      2.67 o 
   5   5   9        0.50        5.40      2.12 o 
   6   5   9        6.23        9.86      3.58 o 
   7   5   9       10.65       14.52      4.46 o 
   8   5   9       33.71       35.21     12.44 o 
   9   5   9        2.34        2.03      2.95 o 
  10   5   9       22.66       22.11      5.71 o 
  11   5   9       32.52       22.78      5.27 o 
   1   6   9       50.78       56.26      5.38 o 
   2   6   9       10.06        9.16      2.46 o 
   3   6   9      132.05      137.68     11.21 o 
   4   6   9        4.57        3.54      3.18 o 
   5   6   9       49.14       54.42      8.14 o 
   6   6   9        2.88        0.10      3.17 o 
   0   0  10     1703.00     1705.66     38.60 o 
   2   0  10      573.01      527.17     18.64 o 
   4   0  10     3386.80     3496.71     61.84 o 
   6   0  10     1970.04     1851.75     40.24 o 
   8   0  10      322.61      315.82     14.48 o 
   1   1  10       33.74       31.81      4.22 o 
   2   1  10      118.21      110.82      6.64 o 
   3   1  10       70.01       71.28      5.68 o 
   4   1  10       83.87       90.23      4.76 o 
   5   1  10      233.29      238.14      8.61 o 
   6   1  10      323.46      311.39      9.91 o 
   7   1  10      272.14      254.60      9.46 o 
   8   1  10       29.21       31.12      6.24 o 
   9   1  10       26.45       18.11      5.04 o 
  10   1  10        1.42        4.01      3.05 o 
  11   1  10      145.24      139.13     10.76 o 
   0   2  10       21.89       11.66      3.82 o 
   1   2  10      148.75      140.35      7.30 o 
   2   2  10      298.25      318.33     11.05 o 
   3   2  10      502.21      532.16     14.70 o 
   4   2  10      112.74      112.56      5.13 o 
   5   2  10       55.91       56.18      4.47 o 
   6   2  10      144.22      126.89      7.34 o 
   7   2  10       32.33       33.28      6.13 o 
   8   2  10       50.47       51.98      5.68 o 
   9   2  10       56.69       47.01      5.54 o 
  10   2  10       34.48       38.62      4.99 o 
  11   2  10      257.63      283.69     11.72 o 
  12   2  10        4.63        5.02      3.76 o 
  13   2  10       23.99       20.99      5.61 o 
   1   3  10      566.85      561.75     16.03 o 
   2   3  10       85.77       84.87      6.87 o 
   3   3  10      380.06      338.28     12.33 o 
   4   3  10       41.48       37.77      7.75 o 
   5   3  10      324.08      321.58     12.11 o 
   6   3  10       16.60       12.30      3.08 o 
   7   3  10       69.54       60.74      6.20 o 
   8   3  10       24.90       19.11      3.82 o 
   9   3  10       27.83       18.51      5.93 o 
  10   3  10      104.93       79.98     11.47 o 
  11   3  10      122.88      117.28      9.10 o 
  12   3  10       12.92        5.98      4.79 o 
  13   3  10      132.03      150.99      9.99 o 
  14   3  10       10.60        7.67      5.19 o 
   0   4  10      174.48      214.25     14.58 o 
   1   4  10        9.84       15.69      3.49 o 
   2   4  10       11.16        7.58      3.08 o 
   3   4  10       52.34       45.96      5.88 o 
   4   4  10        4.81        7.28      2.54 o 
   5   4  10      138.78      121.39      8.67 o 
   6   4  10       54.58       61.36      8.01 o 
   7   4  10        1.23       -0.40      4.46 o 
   8   4  10       20.09       11.05      5.00 o 
   9   4  10       71.37       66.74      7.66 o 
  10   4  10       12.24       16.22      4.63 o 
  11   4  10       14.20       23.17      5.10 o 
  12   4  10        1.34        5.33      3.24 o 
   1   5  10      186.82      199.06     10.60 o 
   2   5  10       28.48       27.49      7.19 o 
   3   5  10      163.56      181.79     10.22 o 
   4   5  10       19.85       18.69      4.16 o 
   5   5  10      123.52      130.23     14.14 o 
   6   5  10       33.53       42.03      6.67 o 
   7   5  10       37.31       25.13      8.07 o 
   8   5  10        0.91       -3.71      2.48 o 
   9   5  10       60.63       70.35      8.57 o 
  10   5  10       23.59       31.38      6.19 o 
   0   6  10      102.74      122.35      9.92 o 
   1   6  10       46.72       37.49      4.18 o 
   2   6  10       64.23       84.53      6.08 o 
   3   6  10        6.28        8.51      2.49 o 
   4   6  10        3.73        6.18      3.11 o 
   5   6  10        3.33        1.17      2.78 o 
   2   0  11      928.23      984.73     28.01 o 
   4   0  11       12.60       10.70      3.68 o 
   6   0  11      231.66      214.69     12.15 o 
   8   0  11        3.78        4.92      3.15 o 
   0   1  11      751.59      766.55     25.15 o 
   1   1  11       85.94       76.64      6.14 o 
   2   1  11      669.92      660.66     13.12 o 
   3   1  11      262.68      234.25      7.60 o 
   4   1  11     1066.09     1089.38     17.61 o 
   5   1  11      269.81      282.88      8.38 o 
   6   1  11      502.39      487.15     13.25 o 
   7   1  11       21.98       17.32      4.83 o 
   8   1  11      438.47      484.06     20.42 o 
   9   1  11        0.57        1.85      2.80 o 
  10   1  11      216.73      211.62     13.59 o 
  11   1  11       50.48       42.89      7.78 o 
   1   2  11      434.36      449.82     13.91 o 
   2   2  11       33.51       30.15      4.51 o 
   3   2  11     1018.32      991.39     21.85 o 
   4   2  11      106.78      114.70      5.58 o 
   5   2  11      680.05      665.75     25.73 o 
   6   2  11       32.69       35.96      5.01 o 
   7   2  11      225.51      230.78     10.30 o 
   8   2  11       10.80        6.18      2.99 o 
   9   2  11      222.87      209.05      9.98 o 
  10   2  11       36.91       40.48      5.57 o 
  11   2  11       25.47       26.96      4.81 o 
  12   2  11       29.50       34.56      9.06 o 
  13   2  11       28.43       27.72      7.00 o 
   0   3  11       22.12       17.74      5.09 o 
   1   3  11       61.26       62.76      9.40 o 
   2   3  11       22.36       23.35      4.23 o 
   3   3  11      155.09      153.01      8.53 o 
   4   3  11       70.12       72.43      6.89 o 
   5   3  11       28.94       31.14      4.93 o 
   6   3  11       96.86      107.00     12.86 o 
   7   3  11       27.29       21.14      3.98 o 
   8   3  11       54.68       46.13      5.73 o 
   9   3  11       46.56       40.72      5.48 o 
  10   3  11        5.95        2.29      2.53 o 
  11   3  11       22.96       20.85      6.39 o 
  12   3  11       10.44       16.41      4.13 o 
  13   3  11       22.19       27.60      5.28 o 
   1   4  11      270.17      259.16     11.83 o 
   2   4  11       25.15       20.82      4.80 o 
   3   4  11      252.71      257.91     11.84 o 
   4   4  11       12.37       15.15      3.57 o 
   5   4  11       54.37       49.89      6.31 o 
   6   4  11       44.30       38.86      5.60 o 
   7   4  11      114.13      124.67      9.21 o 
   8   4  11        1.96        5.51      4.01 o 
   9   4  11       72.45       66.28     11.77 o 
  10   4  11       23.61       16.90      4.66 o 
  11   4  11       66.02       84.65      8.80 o 
   0   5  11      119.69      130.89     13.79 o 
   1   5  11       26.43       32.24      5.54 o 
   2   5  11       35.01       39.60      5.98 o 
   3   5  11       22.62       24.30      5.36 o 
   4   5  11       10.76       18.28      4.17 o 
   5   5  11       79.46      101.03     10.54 o 
   6   5  11        2.56       10.51      5.21 o 
   7   5  11       12.02       13.92      4.39 o 
   8   5  11        0.78       -3.61      2.41 o 
   9   5  11        8.70        5.31      3.75 o 
   1   6  11      103.47      119.37     11.51 o 
   2   6  11       22.25       21.27      4.43 o 
   0   0  12       54.20       58.10      8.01 o 
   2   0  12      656.35      623.35     22.53 o 
   4   0  12      474.39      433.43     18.37 o 
   6   0  12      464.95      450.43     18.85 o 
   8   0  12     1238.58     1336.26     35.03 o 
   1   1  12       31.69       21.69      3.88 o 
   2   1  12       83.89       84.53      5.35 o 
   3   1  12       11.28        5.11      1.85 o 
   4   1  12      124.99      126.29      6.24 o 
   5   1  12      170.19      165.28      8.53 o 
   6   1  12       88.82       88.21      6.50 o 
   7   1  12      143.46      141.52     11.12 o 
   8   1  12       94.83       94.77     10.28 o 
   9   1  12       47.95       33.79      6.75 o 
  10   1  12       27.02       24.14      5.70 o 
   0   2  12       95.56      103.91     10.67 o 
   1   2  12       66.74       66.11      6.40 o 
   2   2  12      163.83      148.82      8.30 o 
   3   2  12      162.44      142.03      8.15 o 
   4   2  12       83.45       80.24      5.30 o 
   5   2  12       40.97       32.86      4.86 o 
   6   2  12      113.34      116.17      8.26 o 
   7   2  12       99.25       97.65      7.84 o 
   8   2  12      186.84      193.75     24.41 o 
   9   2  12       12.31       11.25      3.40 o 
  10   2  12       98.43       97.11      8.16 o 
  11   2  12       43.31       49.14      6.32 o 
  12   2  12       21.54       23.44      4.70 o 
   1   3  12       91.90       89.69      7.71 o 
   2   3  12        3.33        2.42      3.31 o 
   3   3  12       53.24       43.65      5.83 o 
   4   3  12       47.74       46.97      6.07 o 
   5   3  12      347.88      344.61     14.72 o 
   6   3  12       51.10       46.89      6.03 o 
   7   3  12      247.71      263.17     18.81 o 
   8   3  12       63.07       57.43      6.59 o 
   9   3  12      297.99      303.61     12.95 o 
  10   3  12       29.54       30.92      6.07 o 
  11   3  12       99.62      103.83     13.41 o 
  12   3  12       50.80       62.51     11.03 o 
  13   3  12       30.27       36.51      6.03 o 
   0   4  12       87.75       83.04     11.14 o 
   1   4  12        3.64        1.39      2.20 o 
   2   4  12       28.83       19.31      4.20 o 
   3   4  12       21.78       25.56      4.82 o 
   4   4  12        4.56        8.79      3.12 o 
   5   4  12       23.21       21.15      4.56 o 
   6   4  12       33.95       25.67      4.81 o 
   7   4  12       46.15       35.86      5.59 o 
   8   4  12       52.07       46.76      6.66 o 
   9   4  12        6.44       13.99      5.27 o 
  10   4  12       12.53       11.70      5.88 o 
  11   4  12       75.22       80.47      8.90 o 
   1   5  12      157.40      158.84     10.56 o 
   2   5  12       11.49       13.58      3.76 o 
   3   5  12      164.67      178.53     18.37 o 
   4   5  12       10.29        5.16      3.26 o 
   5   5  12       27.39       28.81      6.02 o 
   6   5  12       26.17       25.03      6.81 o 
   7   5  12       26.80       24.31      9.08 o 
   2   0  13      124.17      111.98     17.15 o 
   4   0  13      359.13      356.65     17.31 o 
   6   0  13       86.22      100.93     10.19 o 
   8   0  13       46.79       54.02      8.05 o 
   0   1  13      642.04      608.47     24.12 o 
   1   1  13       84.80       80.11      5.54 o 
   2   1  13      149.19      141.93      8.13 o 
   3   1  13      218.43      202.26      7.81 o 
   4   1  13      762.90      799.83     15.88 o 
   5   1  13       92.06       88.66      5.79 o 
   6   1  13       60.47       45.74      4.52 o 
   7   1  13       74.23       67.77      9.22 o 
   8   1  13      169.73      145.94     11.87 o 
   9   1  13        1.59        1.39      3.34 o 
  10   1  13       69.70       78.32     10.11 o 
   1   2  13      236.22      232.08     10.64 o 
   2   2  13        2.38        2.21      2.11 o 
   3   2  13      224.16      215.07      8.15 o 
   4   2  13       65.91       80.84      5.63 o 
   5   2  13       47.95       42.26      7.96 o 
   6   2  13       29.56       36.57      5.38 o 
   7   2  13       27.43       19.55      4.15 o 
   8   2  13       20.97       27.29      4.77 o 
   9   2  13       47.19       41.20      5.81 o 
  10   2  13       53.43       53.67      6.64 o 
  11   2  13       40.21       36.75      5.66 o 
  12   2  13        7.94       13.11      5.91 o 
   0   3  13      158.97      147.26     12.75 o 
   1   3  13       23.45       27.24      4.73 o 
   2   3  13       77.68       66.34      7.18 o 
   3   3  13       81.00       74.68      7.43 o 
   4   3  13      152.09      150.23      9.87 o 
   5   3  13       94.19      114.83     11.30 o 
   6   3  13        0.08        0.67      2.35 o 
   7   3  13       65.83       71.13      7.49 o 
   8   3  13       57.15       48.67      6.52 o 
   9   3  13       95.55       90.50      8.31 o 
  10   3  13      100.50      106.10      8.92 o 
  11   3  13        6.37        3.32      4.25 o 
  12   3  13        0.64       -0.74      4.33 o 
   1   4  13      232.25      263.67     12.66 o 
   2   4  13        5.90        6.69      3.04 o 
   3   4  13      132.77      149.88     15.42 o 
   4   4  13       20.40       16.08      3.91 o 
   5   4  13       78.43       99.63      8.96 o 
   6   4  13       26.73       22.19      4.75 o 
   7   4  13      131.69      140.69     10.42 o 
   8   4  13        6.74        9.56      3.47 o 
   9   4  13      172.30      198.42     17.10 o 
   0   5  13       34.50       45.93      9.81 o 
   1   5  13       12.76       15.67      4.18 o 
   2   5  13       23.31       28.06      5.21 o 
   3   5  13       24.10       23.60      4.88 o 
   4   5  13       26.82       29.22      5.29 o 
   5   5  13       25.82       29.74      7.63 o 
   0   0  14      773.93      756.13     27.63 o 
   2   0  14      750.49      759.62     21.62 o 
   4   0  14      180.05      173.97     12.63 o 
   6   0  14      163.61      150.05     11.83 o 
   8   0  14      231.39      252.89     15.21 o 
   1   1  14       53.77       58.47      5.16 o 
   2   1  14        9.06        7.11      2.42 o 
   3   1  14      111.66      116.81      6.78 o 
   4   1  14       10.32        6.70      2.25 o 
   5   1  14       16.45       14.18      5.16 o 
   6   1  14       93.34      100.30      8.23 o 
   7   1  14        0.49        1.25      2.18 o 
   8   1  14       31.82       25.34      4.85 o 
   9   1  14       28.76       23.43      6.12 o 
  10   1  14        7.47        6.62      4.18 o 
   0   2  14      193.46      188.74     14.16 o 
   1   2  14       14.23       16.72      3.74 o 
   2   2  14      111.74      107.50      8.39 o 
   3   2  14      225.48      223.32      8.63 o 
   4   2  14      132.55      131.89      9.29 o 
   5   2  14      154.46      147.56      9.34 o 
   6   2  14        5.72        6.39      2.91 o 
   7   2  14        1.05       -1.66      1.81 o 
   8   2  14      259.74      286.75     13.05 o 
   9   2  14       37.13       33.28      5.42 o 
  10   2  14       17.47       20.39      4.95 o 
  11   2  14        4.51        0.34      2.81 o 
  12   2  14       26.91       23.14      7.40 o 
   1   3  14      179.51      176.03     22.51 o 
   2   3  14       26.00       24.70      4.65 o 
   3   3  14      306.98      321.94     20.30 o 
   4   3  14       82.92       72.90      7.72 o 
   5   3  14       30.42       27.69      5.01 o 
   6   3  14       13.16       11.95      3.58 o 
   7   3  14      126.54      137.22     12.27 o 
   8   3  14       42.81       52.45      9.92 o 
   9   3  14      132.33      128.79     18.32 o 
  10   3  14       25.83       26.83      5.15 o 
   0   4  14       85.03      109.63     13.45 o 
   1   4  14       26.36       30.62      5.45 o 
   2   4  14       14.09        7.10      3.63 o 
   3   4  14       26.87       32.10      5.44 o 
   4   4  14        8.42       10.15      3.45 o 
   5   4  14        5.61        1.46      2.53 o 
   6   4  14       29.43       40.67      6.39 o 
   7   4  14        2.31        8.56      3.16 o 
   8   4  14        0.85        3.61      6.31 o 
   1   5  14       96.55      119.73     10.50 o 
   2   5  14        3.93        5.42      2.93 o 
   2   0  15       67.74       56.14      6.63 o 
   4   0  15       46.18       41.59      5.90 o 
   6   0  15       25.96       20.61      6.14 o 
   0   1  15      115.52      128.34      9.15 o 
   1   1  15        9.14        8.00      2.44 o 
   2   1  15       68.35       56.68      5.40 o 
   3   1  15       10.96        9.04      2.61 o 
   4   1  15      292.48      324.21     10.69 o 
   5   1  15       40.61       41.40      5.71 o 
   6   1  15       64.25       63.15      7.21 o 
   7   1  15       10.21       12.43      3.62 o 
   8   1  15      117.47      124.25      9.49 o 
   9   1  15        8.22        9.25      3.63 o 
  10   1  15       34.35       35.60      8.59 o 
   1   2  15       16.59       10.28      3.45 o 
   2   2  15       25.48       34.50      4.38 o 
   3   2  15       11.12       12.79      3.72 o 
   4   2  15       73.03       65.07      7.31 o 
   5   2  15      306.00      321.63     13.81 o 
   6   2  15        5.26        6.62      2.96 o 
   7   2  15       74.07       76.67      8.54 o 
   8   2  15        4.53       10.19      5.59 o 
   9   2  15        4.73        6.58      3.20 o 
  10   2  15        8.77       14.75      4.03 o 
  11   2  15       11.94       12.90      5.72 o 
   0   3  15       20.67       24.04      6.30 o 
   1   3  15        7.01        4.17      2.66 o 
   2   3  15      110.85      128.90     17.13 o 
   3   3  15       18.68       19.47      4.35 o 
   4   3  15        0.54        2.93      2.30 o 
   5   3  15       22.13       13.98      3.84 o 
   6   3  15       14.25       11.44     11.69 o 
   7   3  15       16.53       15.44      6.28 o 
   8   3  15       35.55       42.14      6.23 o 
   9   3  15       30.89       29.37      8.10 o 
   1   4  15      157.38      161.07     11.38 o 
   2   4  15       12.28        9.69      3.37 o 
   3   4  15       95.41      103.05      9.71 o 
   4   4  15        2.79        4.68      2.98 o 
   5   4  15      122.71      134.36     11.20 o 
   6   4  15        6.12        2.30      2.81 o 
   0   0  16       67.45       57.68      9.94 o 
   2   0  16       35.23       29.87      5.24 o 
   4   0  16      239.43      271.70     18.38 o 
   6   0  16       10.35       15.04      5.36 o 
   1   1  16       26.02       22.44      3.22 o 
   2   1  16       79.56       84.57      7.22 o 
   3   1  16        6.87        4.85      2.59 o 
   4   1  16        5.92        7.87      2.71 o 
   5   1  16        8.00        7.74      2.78 o 
   6   1  16       37.42       33.18      5.70 o 
   7   1  16        5.03        6.84      3.13 o 
   8   1  16        6.04        6.47      3.37 o 
   9   1  16       29.63       35.66      5.95 o 
  10   1  16       45.00       47.72     10.25 o 
   0   2  16       80.16       89.05     12.08 o 
   1   2  16        3.13        0.71      2.76 o 
   2   2  16       60.51       59.99      6.09 o 
   3   2  16      106.77      119.10      7.57 o 
   4   2  16      144.50      150.65     10.62 o 
   5   2  16       48.65       45.67      6.67 o 
   6   2  16       26.77       26.21      5.00 o 
   7   2  16       18.70       23.72      7.23 o 
   8   2  16       76.29       95.59      9.17 o 
   9   2  16       22.71       27.70      5.10 o 
   1   3  16       54.88       45.22      6.80 o 
   2   3  16       31.88       27.10      5.14 o 
   3   3  16      115.94      132.42     11.95 o 
   4   3  16       17.93       24.63     10.55 o 
   5   3  16       54.82       67.65      8.66 o 
   6   3  16        0.36        3.05      3.07 o 
   7   3  16       69.82       93.24      9.37 o 
   0   4  16       20.55       12.71      5.55 o 
   1   4  16        0.72       -0.78      2.25 o 
   2   4  16        5.54        3.20      2.84 o 
   3   4  16        4.26        8.21      3.38 o 
   2   0  17       41.65       38.61      8.78 o 
   4   0  17       93.05       91.70      8.87 o 
   6   0  17        2.43        5.34      3.05 o 
   0   1  17       17.91       22.70      4.76 o 
   1   1  17        0.26        0.01      1.82 o 
   2   1  17      110.46      112.01      6.70 o 
   3   1  17       47.57       46.33      5.38 o 
   4   1  17      164.43      186.41      8.79 o 
   5   1  17        1.93       -0.79      2.45 o 
   6   1  17       81.36       93.61     15.74 o 
   7   1  17        5.48        9.99      3.61 o 
   8   1  17       30.10       30.33      7.13 o 
   9   1  17        7.00        8.53      5.23 o 
   1   2  17       25.43       27.74      4.25 o 
   2   2  17        2.95        2.20      2.18 o 
   3   2  17       57.54       63.10     14.26 o 
   4   2  17       31.93       22.33      6.53 o 
   5   2  17       60.10       57.38      7.49 o 
   6   2  17       25.46       24.39      5.13 o 
   7   2  17       16.68       17.71      4.30 o 
   0   3  17       26.82       27.59      7.04 o 
   1   3  17        9.95       11.93      4.04 o 
   2   3  17       51.95       53.04     12.63 o 
   3   3  17        1.08        2.14      2.75 o 
   4   3  17       56.96       49.57     11.72 o 
   5   3  17       12.30       11.45      3.69 o 
   0   0  18      299.40      362.94     21.90 o 
   2   0  18      142.96      143.73     10.87 o 
   4   0  18      208.09      254.78     21.75 o 
   6   0  18        4.61        1.82      3.01 o 
   1   1  18      110.01      124.06      7.28 o 
   2   1  18        9.81        8.52      2.66 o 
   3   1  18       52.76       52.87      5.28 o 
   4   1  18        8.26       13.25      3.36 o 
   5   1  18        5.53        2.48      3.74 o 
   6   1  18        1.52       -0.20      2.62 o 
   0   2  18        1.94        0.65      5.88 o 
   1   2  18       38.16       44.66      4.83 o 
   2   2  18       17.06       10.09      2.94 o 
   3   2  18        1.70       -0.72      5.68 o 
   4   2  18       15.12       14.47      4.23 o 
   5   2  18       17.26       18.30      5.75 o 
   2   0  19        1.50        1.77      3.36 o 
   4   0  19        4.30        6.40      4.73 o 
   0   1  19       21.08       27.52      6.00 o 
   1   1  19        9.29       11.15      2.87 o 
   2   1  19       95.09      112.40      7.31 o 
   3   1  19       40.07       42.72      4.99 o 
                                                 
